# Supplementary material for: Ethyl 2-(3,4-dimethoxy­benz­yl)-1-phenyl­sulfonyl-1H-indole-3-carboxyl­ate
Source: Acta Crystallogr Sect E Struct Rep Online. 2009 Jul 15;65(Pt 8):o1856. doi: 10.1107/S1600536809026506 (PMC2977166; doi:10.1107/S1600536809026506)
Supplement: Supplementary file 2 [file e-65-o1856-Isup2.hkl]

#
# h,k,l, Fc-squared, Fo-squared, sigma(Fo-squared) and status flag
#
data_I
_shelx_title ' CSG2'
_shelx_refln_list_code          4
_shelx_F_calc_maximum      195.77
_exptl_crystal_F_000       504.00
_reflns_d_resolution_high  0.7874
 
loop_
 _symmetry_equiv_pos_as_xyz
 'x, y, z'
 '-x, -y, -z'
 
_cell_length_a     9.2914
_cell_length_b     9.3008
_cell_length_c    14.1561
_cell_angle_alpha  87.367
_cell_angle_beta   76.158
_cell_angle_gamma  87.877
 
_shelx_F_squared_multiplier     1.000
 
loop_
 _refln_index_h
 _refln_index_k
 _refln_index_l
 _refln_F_squared_calc
 _refln_F_squared_meas
 _refln_F_squared_sigma
 _refln_observed_status
   1   0   0     3004.29     3189.53     62.20 o
   2   0   0    13682.64    13961.52    164.03 o
   3   0   0      547.41      621.58      8.21 o
   4   0   0      324.69      286.42      4.10 o
   5   0   0      299.50      363.84      5.21 o
   6   0   0       24.19       26.57      0.92 o
   7   0   0       66.77       61.17      1.23 o
   8   0   0        0.02        0.47      0.48 o
   9   0   0       26.76       27.64      1.13 o
  10   0   0        3.37        3.59      0.69 o
  11   0   0        1.84        2.41      0.84 o
 -11   1   0        1.14        2.48      1.02 o
 -10   1   0       26.25       31.90      1.40 o
  -9   1   0        2.12        0.50      0.66 o
  -8   1   0      103.19       93.29      1.91 o
  -7   1   0        2.40        1.18      0.49 o
  -6   1   0       69.80       70.28      1.40 o
  -5   1   0      374.55      399.91      4.33 o
  -4   1   0       72.64       87.03      1.47 o
  -3   1   0      904.52      929.08      7.04 o
  -2   1   0      728.32      746.12      5.68 o
  -1   1   0      190.69      148.31      1.23 o
   0   1   0     5805.48     5609.67     42.25 o
   1   1   0     7991.17     7937.87    108.76 o
   2   1   0       45.43       41.43      2.11 o
   3   1   0      715.90      715.86     19.01 o
   4   1   0      823.15      832.54     15.80 o
   5   1   0       69.69       59.22      1.11 o
   6   1   0      137.78      142.21      2.36 o
   7   1   0       20.97       22.61      0.89 o
   8   1   0       58.51       55.56      1.80 o
   9   1   0        1.62        1.93      0.52 o
  10   1   0        8.73        7.72      0.83 o
  11   1   0        2.47        2.68      1.09 o
 -11   2   0        3.74        6.24      1.30 o
 -10   2   0        0.11        0.98      0.84 o
  -9   2   0       44.45       46.30      1.73 o
  -8   2   0       21.96       24.83      1.15 o
  -7   2   0      470.21      443.94      5.65 o
  -6   2   0      160.06      146.86      1.94 o
  -5   2   0      233.37      231.56      2.31 o
  -4   2   0       70.40       69.32      0.94 o
  -3   2   0      308.64      290.06      2.64 o
  -2   2   0      460.04      412.55      3.25 o
  -1   2   0     3049.09     3003.18     22.11 o
   0   2   0      371.58      377.76      3.16 o
   1   2   0      118.59      107.57      0.98 o
   2   2   0      687.93      688.84     10.42 o
   4   2   0       80.33       96.66      4.40 o
   5   2   0       85.00      109.46      5.05 o
   6   2   0       51.73       46.40      1.62 o
   7   2   0       11.43        8.12      0.48 o
   8   2   0        0.10        0.67      0.50 o
   9   2   0       10.47        7.33      1.33 o
  10   2   0        8.32        4.50      1.03 o
  11   2   0        4.49        5.44      0.71 o
 -10   3   0        1.77        3.71      1.07 o
  -9   3   0       21.33       19.30      1.42 o
  -8   3   0       48.27       53.18      1.70 o
  -7   3   0      113.18      117.28      1.66 o
  -6   3   0      176.64      170.02      2.02 o
  -5   3   0       18.43       21.04      0.77 o
  -4   3   0       59.54       63.67      1.11 o
  -3   3   0      566.12      535.45      4.47 o
  -2   3   0      131.98      134.61      1.62 o
  -1   3   0     1280.94     1242.98      9.47 o
   0   3   0      119.00      134.05      1.37 o
   1   3   0      327.26      283.76      2.63 o
   2   3   0      102.38      137.11      1.44 o
   3   3   0      512.77      549.73     10.30 o
   4   3   0       35.66       39.82      1.07 o
   5   3   0        7.56       11.27      0.61 o
   6   3   0       57.54       58.22      4.25 o
   7   3   0       13.29       10.62      0.94 o
   8   3   0        4.20        3.26      0.79 o
   9   3   0       39.83       41.50      1.86 o
  10   3   0        9.89        9.23      3.49 o
  11   3   0        2.80       -1.60      2.69 o
 -10   4   0       11.97       11.22      1.71 o
  -9   4   0       16.93       19.09      1.53 o
  -8   4   0        4.35        2.90      0.77 o
  -7   4   0        0.01        0.07      0.45 o
  -6   4   0        2.46        1.89      0.48 o
  -5   4   0       65.13       69.08      1.38 o
  -4   4   0       31.02       31.15      1.11 o
  -3   4   0      160.10      161.52      1.93 o
  -2   4   0      170.21      152.35      1.81 o
  -1   4   0      608.14      598.28      4.94 o
   0   4   0       52.81       64.65      1.03 o
   1   4   0      708.18      736.64      6.36 o
   2   4   0       13.49       12.96      0.41 o
   3   4   0      108.15      112.33      2.26 o
   4   4   0      142.59      117.41      1.98 o
   5   4   0       62.67       56.44      1.70 o
   6   4   0       50.56       43.64      1.34 o
   7   4   0        2.31        1.51      0.98 o
   8   4   0        1.87        3.60      0.60 o
   9   4   0        1.74       -2.43      2.65 o
  10   4   0        9.06        6.14      3.49 o
 -10   5   0       33.80       38.78      2.63 o
  -9   5   0        6.80       11.38      1.64 o
  -8   5   0        1.20        2.50      0.85 o
  -7   5   0       49.28       46.31      1.65 o
  -6   5   0       82.67       85.41      1.85 o
  -5   5   0      378.48      381.49      4.64 o
  -4   5   0      107.99      120.69      2.13 o
  -3   5   0        1.89        1.75      0.44 o
  -2   5   0      416.87      473.93      4.73 o
  -1   5   0       18.24       17.10      0.96 o
   0   5   0     1524.81     1599.85     12.80 o
   1   5   0       73.22       80.70      1.38 o
   2   5   0      748.05      789.09      6.86 o
   3   5   0       34.25       35.12      0.71 o
   4   5   0      292.43      304.15      4.61 o
   5   5   0      203.01      196.88      3.20 o
   6   5   0       67.84       56.20      1.34 o
   7   5   0        6.06        7.34      1.20 o
   8   5   0        0.62        0.98      0.98 o
   9   5   0        5.25        3.34      1.02 o
  -9   6   0        0.41        0.80      1.25 o
  -8   6   0        0.40        0.25      0.88 o
  -7   6   0        1.44        1.75      0.80 o
  -6   6   0       65.72       65.15      2.00 o
  -5   6   0      318.51      319.61      4.86 o
  -4   6   0      103.93       97.35      2.01 o
  -3   6   0       21.15       21.74      0.92 o
  -2   6   0       35.08       34.32      1.08 o
  -1   6   0      116.65      110.81      1.83 o
   0   6   0      122.70      129.61      1.73 o
   1   6   0       38.19       40.26      0.97 o
   2   6   0      243.91      257.09      3.64 o
   3   6   0       30.71       32.41      0.79 o
   4   6   0        7.49        4.20      0.65 o
   5   6   0       59.16       55.48      1.50 o
   6   6   0      231.10      226.37      3.96 o
   7   6   0       34.88       32.39      1.25 o
   8   6   0        2.47        2.86      0.71 o
   9   6   0        0.29        0.41      0.52 o
  -9   7   0        5.65        8.29      3.09 o
  -8   7   0        0.35       -0.32      1.22 o
  -7   7   0        0.14       -0.35      0.97 o
  -6   7   0       45.54       52.97      2.17 o
  -5   7   0       45.90       47.96      2.01 o
  -4   7   0      143.83      133.04      3.17 o
  -3   7   0       54.56       52.16      1.66 o
  -2   7   0       78.92       81.54      2.15 o
  -1   7   0      185.14      183.63      3.11 o
   0   7   0       62.30       62.17      1.47 o
   1   7   0        0.27       -0.03      0.43 o
   2   7   0      100.59       94.52      1.54 o
   3   7   0      118.58      120.47      1.76 o
   4   7   0        2.01       -0.63      0.70 o
   5   7   0       89.47       88.86      2.37 o
   6   7   0       36.71       38.38      1.35 o
   7   7   0        0.00       -0.41      0.77 o
   8   7   0       11.70       10.05      1.15 o
   9   7   0        6.00        6.34      1.09 o
  -8   8   0        0.38       -0.42      1.63 o
  -7   8   0        2.86        2.76      2.91 o
  -6   8   0        0.22       -1.19      1.19 o
  -5   8   0       54.48       64.06      2.78 o
  -4   8   0      115.91      112.92      3.56 o
  -3   8   0       25.67       22.46      2.06 o
  -2   8   0       82.98       89.22      2.64 o
  -1   8   0      110.57      115.68      2.71 o
   0   8   0        1.55        0.87      0.73 o
   1   8   0        1.07        1.07      0.66 o
   2   8   0        9.19        5.77      0.85 o
   3   8   0       77.54       81.01      1.53 o
   4   8   0       63.63       60.95      2.24 o
   5   8   0        0.03       -0.37      0.95 o
   6   8   0        2.62        2.84      0.91 o
   7   8   0        0.08       -0.60      0.77 o
   8   8   0        9.08       10.92      1.22 o
  -7   9   0        0.79       -2.22      2.69 o
  -6   9   0        6.67        7.94      2.07 o
  -5   9   0        0.61       -1.08      2.86 o
  -4   9   0       66.93       71.60      3.56 o
  -3   9   0       67.28       66.17      2.91 o
  -2   9   0        1.30        0.29      1.06 o
  -1   9   0       76.58       86.35      2.72 o
   0   9   0       36.25       37.62      1.85 o
   1   9   0       13.25       10.16      1.80 o
   2   9   0       46.33       48.45      2.11 o
   3   9   0        1.39        1.55      1.20 o
   4   9   0        8.17        8.28      1.07 o
   5   9   0        4.72        4.53      1.71 o
   6   9   0        2.41        2.05      1.60 o
   7   9   0        0.17        0.06      1.51 o
  -5  10   0        6.51        0.51      1.97 o
  -4  10   0        5.05        4.32      2.11 o
  -3  10   0       41.14       45.42      2.73 o
  -2  10   0       13.01       12.88      1.79 o
  -1  10   0        8.95       10.02      1.54 o
   0  10   0       40.16       37.85      2.50 o
   1  10   0        2.70        6.78      1.65 o
   2  10   0        2.93        0.74      2.00 o
   3  10   0        0.13        0.86      1.29 o
   4  10   0        1.96        5.81      3.13 o
   5  10   0        4.38        9.63      3.27 o
   6  10   0        1.15        6.50      3.20 o
  -3  11   0        3.63        6.61      2.82 o
  -2  11   0        4.07        7.97      2.14 o
  -1  11   0        0.10        4.29      1.65 o
   0  11   0       14.74       16.13      3.89 o
   1  11   0       11.05       10.87      3.38 o
   2  11   0        1.52        3.72      4.32 o
   3  11   0        0.46       -0.91      2.42 o
   4  11   0        0.09        4.32      3.34 o
  -3 -11   1       30.08       33.58      2.82 o
  -2 -11   1       21.56       28.82      8.74 o
  -1 -11   1       15.49       19.26      3.71 o
   0 -11   1        1.85        2.33      3.27 o
   1 -11   1       38.06       48.15      5.54 o
   2 -11   1       26.23       28.06      2.79 o
   3 -11   1        5.01        5.61      2.93 o
  -6 -10   1        0.02        8.79      3.05 o
  -5 -10   1        2.27        4.25      3.02 o
  -4 -10   1        8.08        4.94      3.20 o
  -3 -10   1       11.22       13.93      2.15 o
  -2 -10   1       33.08       33.99      4.95 o
  -1 -10   1        4.31        6.48      1.66 o
   0 -10   1        0.01       -0.43      1.54 o
   1 -10   1        0.52        2.35      1.27 o
   2 -10   1       59.58       66.01      3.52 o
   3 -10   1       67.89       74.10      6.91 o
   4 -10   1        6.25        6.40      2.13 o
   5 -10   1       17.77       17.61      3.18 o
  -7  -9   1        0.67        2.37      4.05 o
  -6  -9   1       19.77       20.13      3.74 o
  -5  -9   1        9.24       17.75      4.85 o
  -4  -9   1        5.24        5.12      2.21 o
  -3  -9   1        6.14        3.69      1.28 o
  -2  -9   1      195.31      192.32      4.22 o
  -1  -9   1       66.14       76.00      2.69 o
   0  -9   1        0.03       -1.16      1.16 o
   1  -9   1       11.38       12.70      1.38 o
   2  -9   1        2.77        3.10      1.22 o
   3  -9   1       56.41       57.93      2.68 o
   4  -9   1        6.85        6.25      1.52 o
   5  -9   1        3.59        2.89      1.77 o
   6  -9   1        1.16       -0.82      1.63 o
   7  -9   1        2.68        0.98      2.80 o
  -8  -8   1        3.65        7.04      1.69 o
  -7  -8   1        5.12        5.08      0.95 o
  -6  -8   1        0.67        0.43      0.83 o
  -5  -8   1       15.72       15.21      1.28 o
  -4  -8   1      122.92      127.98      3.18 o
  -3  -8   1        7.50       11.20      0.72 o
  -2  -8   1      139.18      146.30      2.80 o
  -1  -8   1       71.33       77.28      1.90 o
   0  -8   1       94.64       99.16      2.40 o
   1  -8   1       12.86       11.18      1.25 o
   2  -8   1       40.85       33.11      1.76 o
   3  -8   1       40.37       35.63      2.05 o
   4  -8   1        4.01        0.64      1.27 o
   5  -8   1        0.68        0.36      1.20 o
   6  -8   1        0.45       -0.36      1.18 o
   7  -8   1        0.17        2.73      2.73 o
   8  -8   1        4.39        2.80      1.91 o
  -9  -7   1        3.97        3.76      0.86 o
  -8  -7   1        0.11        0.40      0.97 o
  -7  -7   1        6.39        5.35      0.85 o
  -6  -7   1        8.22        7.92      1.10 o
  -5  -7   1       25.21       23.56      1.18 o
  -4  -7   1      233.42      240.30      3.96 o
  -3  -7   1        6.99        5.26      0.54 o
  -2  -7   1       61.15       56.54      1.21 o
  -1  -7   1      113.82      102.89      1.68 o
   0  -7   1       90.42       98.50      1.78 o
   1  -7   1        0.02        1.19      0.73 o
   2  -7   1        5.40        3.50      0.76 o
   3  -7   1       87.23       88.23      2.08 o
   4  -7   1       45.70       41.85      1.87 o
   5  -7   1        0.26        0.18      0.91 o
   6  -7   1        0.40       -0.88      0.88 o
   7  -7   1        1.43        1.85      1.28 o
   8  -7   1        1.35       -0.79      1.24 o
   9  -7   1        2.22       -0.49      1.33 o
  -9  -6   1        8.36        6.60      0.86 o
  -8  -6   1       25.02       26.46      1.71 o
  -7  -6   1        4.95        4.69      0.88 o
  -6  -6   1       18.55       18.92      1.26 o
  -5  -6   1        8.49        5.51      0.80 o
  -4  -6   1       31.47       29.38      1.30 o
  -3  -6   1       47.35       45.93      0.92 o
  -2  -6   1      149.31      143.03      1.96 o
  -1  -6   1       14.88       17.75      0.70 o
   0  -6   1       41.98       48.90      1.10 o
   1  -6   1        0.39       -0.36      0.36 o
   2  -6   1       75.94       72.81      1.49 o
   3  -6   1      112.43      100.93      1.95 o
   4  -6   1      203.34      201.50      3.03 o
   5  -6   1       95.47       98.97      3.62 o
   6  -6   1        6.09        3.78      1.04 o
   7  -6   1       21.61       19.40      1.34 o
   8  -6   1        6.17        6.15      1.20 o
   9  -6   1        9.85       13.05      2.00 o
 -10  -5   1       17.36       23.37      1.82 o
  -9  -5   1       23.99       28.17      1.52 o
  -8  -5   1      137.09      130.69      2.38 o
  -7  -5   1      274.05      268.77      4.71 o
  -6  -5   1        7.47       10.50      0.77 o
  -5  -5   1       52.34       50.96      1.43 o
  -4  -5   1      311.84      282.64      4.42 o
  -3  -5   1      503.54      500.38      4.49 o
  -2  -5   1       16.18       14.63      0.57 o
  -1  -5   1        0.03        1.64      0.41 o
   0  -5   1      242.12      264.77      2.88 o
   1  -5   1       87.60       91.33      1.52 o
   2  -5   1      166.22      177.86      2.36 o
   3  -5   1      257.93      262.55      3.00 o
   4  -5   1      191.14      182.04      2.39 o
   5  -5   1      289.11      285.95      3.93 o
   6  -5   1       22.41       24.85      1.17 o
   7  -5   1      154.56      142.67      2.83 o
   8  -5   1       22.38       22.50      1.38 o
   9  -5   1       21.63       25.30      2.03 o
  10  -5   1        0.77        1.42      3.89 o
 -10  -4   1        4.62        5.47      1.04 o
  -9  -4   1       39.98       36.06      2.31 o
  -8  -4   1        8.87        6.65      2.10 o
  -7  -4   1      366.13      349.54      5.27 o
  -6  -4   1        1.54        3.16      0.67 o
  -5  -4   1       19.27       17.80      0.85 o
  -4  -4   1        4.38        3.73      0.49 o
  -3  -4   1      727.05      677.15      7.49 o
  -2  -4   1       66.83       62.46      0.97 o
  -1  -4   1      854.21      808.12      6.94 o
   0  -4   1       32.44       48.60      0.90 o
   1  -4   1      624.88      640.28      5.49 o
   2  -4   1       37.03       32.75      0.84 o
   3  -4   1      225.57      206.23      2.29 o
   4  -4   1      643.68      632.15      5.37 o
   5  -4   1        5.70        4.48      0.59 o
   6  -4   1      154.08      145.25      2.44 o
   7  -4   1       93.63       95.02      1.62 o
   8  -4   1       19.52       20.47      0.91 o
   9  -4   1        0.44       -0.14      0.90 o
  10  -4   1        5.05        6.23      1.95 o
 -10  -3   1        1.36        4.24      1.05 o
  -9  -3   1        0.21        0.50      1.24 o
  -8  -3   1       44.18       40.65      1.49 o
  -7  -3   1      145.07      141.59      2.51 o
  -6  -3   1      133.26      142.61      2.43 o
  -5  -3   1       56.91       70.61      2.09 o
  -4  -3   1        2.21        4.21      0.52 o
  -3  -3   1       10.92        8.82      0.48 o
  -2  -3   1      831.18      811.04      7.14 o
  -1  -3   1        0.53        0.29      0.21 o
   0  -3   1      557.73      564.55      4.72 o
   1  -3   1     1411.72     1412.52     11.19 o
   2  -3   1      733.70      725.56      6.33 o
   3  -3   1     1923.35     2048.23     15.43 o
   4  -3   1      173.43      156.48      1.89 o
   5  -3   1      108.93      107.02      1.44 o
   6  -3   1        0.19       -0.35      0.35 o
   7  -3   1       20.59       20.27      0.71 o
   8  -3   1       36.37       33.58      1.63 o
   9  -3   1        3.99        6.36      1.06 o
  10  -3   1       19.12       22.19      2.04 o
  11  -3   1        0.44       -1.23      1.42 o
 -11  -2   1        0.37       -0.06      0.88 o
 -10  -2   1        6.11        3.67      0.71 o
  -9  -2   1        4.36        8.07      1.46 o
  -8  -2   1       96.87       83.82      2.20 o
  -7  -2   1      214.14      199.51      2.89 o
  -6  -2   1      135.34      131.48      2.25 o
  -5  -2   1      129.89      150.96      2.40 o
  -4  -2   1       83.61       94.96      1.89 o
  -3  -2   1      279.27      249.15      4.13 o
  -2  -2   1      926.87      834.26      9.03 o
  -1  -2   1      151.00      147.36      1.36 o
   0  -2   1      652.91      589.65      4.98 o
   1  -2   1     1047.10     1030.66      8.17 o
   2  -2   1     1795.01     1904.22     13.65 o
   3  -2   1       22.21       25.46      0.58 o
   4  -2   1      160.18      182.23      1.79 o
   5  -2   1      124.19      126.27      1.47 o
   6  -2   1       92.65      100.63      1.50 o
   7  -2   1      109.05      103.30      2.05 o
   8  -2   1       43.07       41.36      1.39 o
   9  -2   1       24.17       22.62      1.28 o
  10  -2   1        3.18        4.25      1.03 o
  11  -2   1        0.12        1.10      1.20 o
 -11  -1   1        0.29        0.53      0.71 o
 -10  -1   1        0.63       -0.14      0.66 o
  -9  -1   1        0.58        1.33      0.75 o
  -8  -1   1        1.88       -0.53      0.53 o
  -7  -1   1      221.71      221.07      4.70 o
  -6  -1   1       84.85       79.19      1.66 o
  -5  -1   1      163.96      169.21      2.39 o
  -4  -1   1      491.91      524.24      7.05 o
  -3  -1   1      167.63      176.61      2.60 o
  -2  -1   1     2557.20     2524.76     37.26 o
  -1  -1   1     1079.69     1064.09      9.34 o
   0  -1   1     2901.87     3055.94     23.76 o
   1  -1   1        5.72        2.08      0.28 o
   2  -1   1     9146.02     8683.45     64.02 o
   3  -1   1      723.77      766.61      5.85 o
   4  -1   1       20.33       16.80      0.68 o
   5  -1   1       88.33       77.73      1.23 o
   6  -1   1       16.34       21.46      0.78 o
   7  -1   1       89.47       89.01      1.69 o
   8  -1   1       14.83       15.93      0.87 o
   9  -1   1       10.79       12.18      0.94 o
  10  -1   1        4.90        5.90      0.87 o
  11  -1   1        0.01       -0.35      1.14 o
 -11   0   1        0.54       -0.38      0.76 o
 -10   0   1        1.61        0.81      0.63 o
  -9   0   1        2.73        3.40      0.66 o
  -8   0   1       66.37       65.32      1.63 o
  -7   0   1        4.18        3.35      0.51 o
  -6   0   1      243.79      251.66      3.21 o
  -5   0   1      267.04      302.76      3.61 o
  -4   0   1        5.89        9.15      0.39 o
  -3   0   1      649.34      644.45      6.45 o
  -2   0   1        0.13       -0.10      0.10 o
  -1   0   1     2156.43     2127.27     14.91 o
   0   0   1      667.53      409.71     36.70 o
   1   0   1      272.92      254.22      2.03 o
   2   0   1       27.85       26.79      0.42 o
   3   0   1     1556.48     1498.06     19.27 o
   4   0   1      190.83      219.75      3.24 o
   5   0   1       60.68       63.65      1.34 o
   6   0   1       58.34       55.87      1.36 o
   7   0   1      113.85      116.56      1.78 o
   8   0   1      189.52      198.59      2.80 o
   9   0   1       33.87       32.24      1.22 o
  10   0   1        2.75        2.76      0.66 o
  11   0   1        0.09        0.10      1.09 o
 -11   1   1        1.40        5.06      1.26 o
 -10   1   1        0.65       -0.40      0.66 o
  -9   1   1        1.05        1.64      0.69 o
  -8   1   1      167.25      170.92      3.07 o
  -7   1   1      223.98      214.35      3.13 o
  -6   1   1      162.90      153.18      2.35 o
  -5   1   1      169.03      168.34      2.02 o
  -4   1   1      209.81      249.30      2.17 o
  -3   1   1      230.12      231.07      2.00 o
  -2   1   1     2928.75     2887.22     20.36 o
  -1   1   1     2653.85     2652.32     18.81 o
   0   1   1       54.57       47.58      0.63 o
   1   1   1      603.62      581.96      5.24 o
   3   1   1      990.97      898.94     23.48 o
   4   1   1      136.43      119.23      4.76 o
   5   1   1       15.08        9.33      0.87 o
   6   1   1       35.46       32.55      0.81 o
   7   1   1       62.24       60.45      1.34 o
   8   1   1       36.09       34.77      1.12 o
   9   1   1      143.25      155.99      3.46 o
  10   1   1       22.92       24.31      1.13 o
  11   1   1        0.73        0.95      1.03 o
 -11   2   1        9.73        5.20      3.02 o
 -10   2   1        0.02        0.50      0.83 o
  -9   2   1        0.17        0.98      0.74 o
  -8   2   1       56.46       54.13      1.80 o
  -7   2   1      615.23      620.66      7.49 o
  -6   2   1       44.79       41.52      0.76 o
  -5   2   1      176.71      175.48      1.88 o
  -4   2   1      178.35      184.94      1.83 o
  -3   2   1        0.01        0.68      0.21 o
  -2   2   1       74.23       65.12      0.87 o
  -1   2   1      704.17      666.21      5.18 o
   0   2   1     1520.56     1603.81     12.49 o
   1   2   1     1997.09     2053.85     14.64 o
   2   2   1       28.51       26.29      0.68 o
   3   2   1      125.47      124.21      4.72 o
   4   2   1       63.39       89.07      4.18 o
   5   2   1      187.79      187.51      7.16 o
   6   2   1       46.69       51.49      3.78 o
   7   2   1       86.28       96.37      5.52 o
   8   2   1       20.00       15.38      1.11 o
   9   2   1       46.42       54.05      1.57 o
  10   2   1       18.70       18.39      1.69 o
  11   2   1        0.02       -0.87      2.18 o
 -10   3   1        1.78        2.00      0.98 o
  -9   3   1       30.91       33.28      1.72 o
  -8   3   1       58.54       59.39      1.96 o
  -7   3   1       21.19       21.20      0.73 o
  -6   3   1       65.23       63.60      1.15 o
  -5   3   1        1.01        1.92      0.37 o
  -4   3   1      185.79      175.49      1.97 o
  -3   3   1       34.45       24.44      0.63 o
  -2   3   1       13.97       10.39      0.44 o
  -1   3   1      701.30      639.88      5.12 o
   0   3   1       58.32       60.24      0.83 o
   1   3   1      210.76      205.41      1.91 o
   2   3   1       62.71       91.63      0.96 o
   3   3   1     1295.00     1231.34     15.86 o
   4   3   1       57.67       54.97      1.27 o
   5   3   1      544.05      532.27     15.95 o
   6   3   1      139.52      124.46      6.00 o
   7   3   1       40.51       35.72      3.56 o
   8   3   1       59.96       64.14      4.91 o
   9   3   1        1.99        2.83      2.69 o
  10   3   1        2.70        0.36      2.40 o
  11   3   1        0.15        0.22      2.94 o
 -10   4   1       11.66       14.35      1.83 o
  -9   4   1        7.32        5.74      1.14 o
  -8   4   1      145.70      150.14      2.75 o
  -7   4   1        0.10       -0.42      0.42 o
  -6   4   1      175.61      178.23      2.25 o
  -5   4   1       63.44       65.22      1.30 o
  -4   4   1       26.97       23.14      0.72 o
  -3   4   1      166.09      179.99      2.09 o
  -2   4   1      158.70      170.56      1.96 o
  -1   4   1      149.38      147.20      1.64 o
   0   4   1        6.83       11.00      0.47 o
   1   4   1       12.89        9.45      0.46 o
   2   4   1      211.82      225.08      2.23 o
   3   4   1       21.74       11.20      0.56 o
   4   4   1      748.53      759.85      8.98 o
   5   4   1       62.52       55.82      1.84 o
   6   4   1      149.96      162.72      3.73 o
   7   4   1      123.59      108.53      2.72 o
   8   4   1       64.92       81.33      5.92 o
   9   4   1       11.22       14.90      3.49 o
  10   4   1       16.63       26.16      4.43 o
  11   4   1        1.05       -2.83      2.83 o
 -10   5   1        5.41        8.91      1.72 o
  -9   5   1        3.02        3.79      1.01 o
  -8   5   1        3.85        3.36      0.88 o
  -7   5   1        1.48        0.78      0.77 o
  -6   5   1        2.25        0.96      0.68 o
  -5   5   1        3.45        5.27      0.69 o
  -4   5   1      157.01      146.06      2.08 o
  -3   5   1       34.06       27.70      0.84 o
  -2   5   1      325.93      324.93      3.33 o
  -1   5   1        0.78        0.06      0.32 o
   0   5   1        0.53       -0.31      0.31 o
   1   5   1      266.42      242.88      2.48 o
   2   5   1      105.75      135.72      1.64 o
   3   5   1       50.62       39.88      0.72 o
   4   5   1      108.11      101.61      1.83 o
   5   5   1      329.58      330.48      4.34 o
   6   5   1        2.84        1.16      0.46 o
   7   5   1       17.81       19.02      1.13 o
   8   5   1        8.96       10.76      1.13 o
  -9   6   1        0.23        1.19      1.53 o
  -8   6   1        0.04       -0.04      0.99 o
  -7   6   1        2.40        0.93      0.88 o
  -6   6   1       50.99       55.61      1.73 o
  -5   6   1      115.76      106.23      3.81 o
  -4   6   1        0.28        0.97      0.63 o
  -3   6   1      155.04      142.59      2.38 o
  -2   6   1      119.27      115.33      1.98 o
  -1   6   1       62.18       68.38      1.37 o
   0   6   1        2.40        4.82      0.50 o
   1   6   1       78.15       80.84      1.30 o
   2   6   1       41.60       43.16      0.96 o
   3   6   1      155.52      154.76      1.83 o
   4   6   1      715.19      681.09      8.62 o
   5   6   1      208.66      212.66      2.99 o
   6   6   1        1.22        0.87      0.81 o
   7   6   1        2.28        1.70      0.57 o
   8   6   1       12.84       12.34      0.88 o
   9   6   1       13.99       14.17      1.45 o
  -8   7   1        2.44        2.44      1.56 o
  -7   7   1       12.57       11.51      1.45 o
  -6   7   1       58.02       52.15      2.39 o
  -5   7   1       31.86       35.79      1.85 o
  -4   7   1        0.67       -0.80      0.80 o
  -3   7   1       78.50       86.39      1.95 o
  -2   7   1      232.22      229.64      3.56 o
  -1   7   1       25.03       21.33      1.06 o
   0   7   1       49.96       48.34      1.12 o
   1   7   1        3.49        2.74      0.50 o
   2   7   1       27.20       26.31      0.84 o
   3   7   1       38.45       37.62      0.99 o
   4   7   1      405.14      402.51      8.37 o
   5   7   1      127.58      120.74      2.45 o
   6   7   1        4.52        5.77      0.82 o
   7   7   1        5.69        5.48      0.71 o
   8   7   1       49.73       50.07      1.87 o
   9   7   1       10.02        8.43      0.92 o
  -8   8   1        0.31       -1.93      1.93 o
  -7   8   1       15.04       18.48      2.54 o
  -6   8   1       14.22       15.25      2.06 o
  -5   8   1        2.49        2.15      1.27 o
  -4   8   1        2.24       -0.09      1.33 o
  -3   8   1       27.16       22.91      2.37 o
  -2   8   1       79.90       82.34      2.65 o
  -1   8   1        0.14       -0.78      0.78 o
   0   8   1        0.50        0.11      0.83 o
   1   8   1        9.64        6.59      0.81 o
   2   8   1       21.80       18.70      1.14 o
   3   8   1       81.50       77.39      1.49 o
   4   8   1      103.36       96.99      3.04 o
   5   8   1        3.98        4.29      1.03 o
   6   8   1        0.72        0.88      0.85 o
   7   8   1       20.15       20.95      1.34 o
   8   8   1       18.87       21.63      1.74 o
  -7   9   1        4.50        5.96      2.94 o
  -6   9   1       10.62       10.54      2.09 o
  -5   9   1        1.42       -0.82      1.57 o
  -4   9   1        2.30        1.87      1.43 o
  -3   9   1       15.65       12.61      1.73 o
  -2   9   1       41.87       43.87      2.30 o
  -1   9   1        3.19        0.69      1.06 o
   0   9   1        8.78       10.40      1.30 o
   1   9   1        8.12       10.09      1.36 o
   2   9   1       32.88       29.67      1.72 o
   3   9   1       23.32       19.51      1.85 o
   4   9   1        0.04       -0.98      1.34 o
   5   9   1       18.85       19.19      2.24 o
   6   9   1        1.04        1.58      1.43 o
   7   9   1        4.74        3.38      1.52 o
  -5  10   1        2.65        1.65      2.74 o
  -4  10   1        0.01        0.73      1.87 o
  -3  10   1        3.58        4.89      1.64 o
  -2  10   1        9.48       12.44      1.92 o
  -1  10   1        8.53        9.68      1.59 o
   0  10   1       12.78       10.40      1.55 o
   1  10   1       31.18       33.30      2.01 o
   2  10   1        3.75        4.00      1.46 o
   3  10   1       32.51       32.03      2.78 o
   4  10   1       11.10        9.76      2.54 o
   5  10   1       26.92       31.43      4.25 o
   6  10   1        4.67        6.00      3.13 o
  -3  11   1        1.98        2.34      2.51 o
  -2  11   1        6.18        7.50      2.08 o
  -1  11   1        8.95       12.72      2.05 o
   0  11   1        0.00        0.40      2.94 o
   1  11   1        0.82       -1.56      2.73 o
   2  11   1        5.16       11.68      3.43 o
   3  11   1       37.62       52.04      3.58 o
   4  11   1       17.79       24.24      4.36 o
  -3 -11   2        0.41       -1.42      1.96 o
  -2 -11   2        5.46        2.69      2.16 o
  -1 -11   2        2.25        2.22      2.83 o
   0 -11   2       54.11       55.67      5.60 o
   1 -11   2       56.73       67.58      7.32 o
   2 -11   2        0.32       -1.86      1.86 o
   3 -11   2        4.68        7.42      2.87 o
  -5 -10   2        3.92        6.54      3.09 o
  -4 -10   2       15.81       16.86      3.78 o
  -3 -10   2       28.99       26.24      2.44 o
  -2 -10   2       25.01       23.28      3.43 o
  -1 -10   2        5.18        7.70      2.40 o
   0 -10   2       50.05       51.61      2.81 o
   1 -10   2       56.05       56.78      2.70 o
   2 -10   2       33.29       33.56      3.03 o
   3 -10   2        3.62        0.41      1.52 o
   4 -10   2       22.05       20.77      2.62 o
   5 -10   2        0.06        1.67      2.71 o
  -7  -9   2        0.94        1.89      2.69 o
  -6  -9   2       15.72       15.33      3.25 o
  -5  -9   2        0.52        0.17      1.54 o
  -4  -9   2        6.50        6.34      1.06 o
  -3  -9   2       45.79       44.99      3.95 o
  -2  -9   2       14.18       16.15      1.86 o
  -1  -9   2       12.94       14.20      1.46 o
   0  -9   2        9.03       10.81      1.25 o
   1  -9   2       24.01       22.89      1.63 o
   2  -9   2       17.13       18.43      1.76 o
   3  -9   2       10.13       12.76      2.09 o
   4  -9   2       26.89       30.99      2.20 o
   5  -9   2        0.00       -0.52      1.50 o
   6  -9   2       12.35       10.30      2.17 o
   7  -9   2        1.65       -2.36      2.36 o
  -8  -8   2        0.00        1.82      2.22 o
  -7  -8   2        0.15        0.35      1.29 o
  -6  -8   2        3.03        0.63      1.41 o
  -5  -8   2       43.62       48.72      5.76 o
  -4  -8   2        4.70        3.13      2.51 o
  -3  -8   2      208.60      214.96      2.91 o
  -2  -8   2       91.72       87.00      2.85 o
  -1  -8   2        1.09        0.95      0.75 o
   0  -8   2        2.03        0.90      0.86 o
   1  -8   2       38.51       36.30      1.71 o
   2  -8   2       13.96       14.67      1.37 o
   3  -8   2       30.83       25.72      1.86 o
   4  -8   2       54.22       50.28      3.37 o
   5  -8   2        0.64        0.18      1.18 o
   6  -8   2        6.01        5.39      1.41 o
   7  -8   2        0.79       -0.87      2.29 o
   8  -8   2        0.01        0.19      1.76 o
  -8  -7   2        0.26        0.44      1.13 o
  -7  -7   2        0.08       -0.43      0.90 o
  -6  -7   2        0.08        0.55      1.30 o
  -5  -7   2        1.80        3.12      1.05 o
  -4  -7   2       24.07       22.35      1.23 o
  -3  -7   2       20.36       19.77      1.05 o
  -2  -7   2        6.27        7.12      0.63 o
  -1  -7   2       28.38       27.26      0.92 o
   0  -7   2        3.54        2.82      0.61 o
   1  -7   2       32.87       32.30      1.09 o
   2  -7   2        2.88        2.98      0.66 o
   3  -7   2        0.44       -0.53      0.64 o
   4  -7   2       15.52       13.31      1.29 o
   5  -7   2       80.40       79.23      2.50 o
   6  -7   2       28.15       27.88      2.04 o
   7  -7   2        0.50       -0.27      1.00 o
   8  -7   2        2.54        2.62      1.36 o
   9  -7   2        5.04        4.75      1.67 o
  -9  -6   2        0.01        1.39      0.77 o
  -8  -6   2        0.38        1.21      0.84 o
  -7  -6   2      157.23      163.22      3.64 o
  -6  -6   2        1.57        3.02      0.92 o
  -5  -6   2      245.09      250.79      4.81 o
  -4  -6   2        2.31        1.36      0.70 o
  -3  -6   2      309.71      295.37      3.46 o
  -2  -6   2       88.89       78.37      1.30 o
  -1  -6   2       70.16       84.19      1.42 o
   0  -6   2      189.86      211.83      2.56 o
   1  -6   2        1.84        1.26      0.45 o
   2  -6   2       13.64       13.69      0.72 o
   3  -6   2       45.75       48.51      1.52 o
   4  -6   2       16.53       16.40      1.00 o
   5  -6   2      103.47       99.67      2.82 o
   6  -6   2      172.94      166.54      3.55 o
   7  -6   2        7.59        7.61      1.40 o
   8  -6   2        0.28       -0.45      0.93 o
   9  -6   2        0.42       -1.09      1.09 o
 -10  -5   2       24.78       28.48      2.80 o
  -9  -5   2        3.86        7.12      0.90 o
  -8  -5   2        2.94        2.11      0.67 o
  -7  -5   2       74.33       72.56      1.82 o
  -6  -5   2       37.58       42.32      1.41 o
  -5  -5   2      226.95      228.43      3.79 o
  -4  -5   2      216.75      212.44      3.63 o
  -3  -5   2      124.39      135.36      1.89 o
  -2  -5   2        0.11        0.14      0.32 o
  -1  -5   2      258.76      239.95      2.92 o
   0  -5   2       76.75       86.93      1.38 o
   1  -5   2     1060.29     1077.54      9.93 o
   2  -5   2      210.51      216.19      2.74 o
   3  -5   2        0.34       -0.26      0.40 o
   4  -5   2        5.64        5.01      0.61 o
   5  -5   2       55.52       44.56      1.49 o
   6  -5   2      149.56      138.94      2.77 o
   7  -5   2      172.25      169.62      3.15 o
   8  -5   2        0.13        0.45      0.90 o
   9  -5   2       13.81       13.65      1.88 o
  10  -5   2        1.74        3.71      1.82 o
 -10  -4   2       18.56       19.26      1.16 o
  -9  -4   2       47.77       46.98      2.07 o
  -8  -4   2        5.25        4.59      0.77 o
  -7  -4   2       37.47       33.52      1.21 o
  -6  -4   2       63.45       56.35      1.42 o
  -5  -4   2      149.47      144.31      2.50 o
  -4  -4   2      214.88      204.80      3.68 o
  -3  -4   2      397.46      441.98      4.40 o
  -2  -4   2      283.30      291.91      2.97 o
  -1  -4   2      632.91      633.02      5.90 o
   0  -4   2       77.33       82.40      1.28 o
   1  -4   2      493.76      533.18      4.68 o
   2  -4   2      215.73      218.90      2.46 o
   3  -4   2       62.35       67.40      1.33 o
   4  -4   2       72.64       73.81      1.34 o
   5  -4   2      115.71      114.99      1.95 o
   6  -4   2      365.16      370.96      5.23 o
   7  -4   2      135.69      138.16      2.11 o
   8  -4   2        4.13        6.42      0.69 o
   9  -4   2       49.91       57.51      2.66 o
  10  -4   2        1.53        1.50      1.25 o
 -10  -3   2        0.23       -0.88      1.05 o
  -9  -3   2       47.45       43.46      1.54 o
  -8  -3   2       27.26       31.89      1.51 o
  -7  -3   2       33.98       24.86      1.78 o
  -6  -3   2       43.15       38.72      1.77 o
  -5  -3   2        0.03       -0.08      0.52 o
  -4  -3   2      405.06      396.26      5.50 o
  -3  -3   2     1194.14     1298.54     16.84 o
  -2  -3   2       11.74       22.65      0.57 o
  -1  -3   2      210.95      213.85      2.25 o
   0  -3   2       31.53       46.14      0.74 o
   1  -3   2      514.90      558.29      4.75 o
   2  -3   2       14.62       12.07      0.51 o
   3  -3   2      102.49      137.60      1.65 o
   4  -3   2       43.86       37.22      1.08 o
   5  -3   2      135.01      148.32      2.14 o
   6  -3   2      234.10      210.57      2.77 o
   7  -3   2       45.47       46.57      1.10 o
   8  -3   2       22.35       23.70      1.33 o
   9  -3   2        8.37        4.39      1.18 o
  10  -3   2       23.38       31.95      2.04 o
  11  -3   2        3.83        6.52      2.09 o
 -10  -2   2        0.23       -0.37      0.69 o
  -9  -2   2        6.88        6.29      0.71 o
  -8  -2   2       56.05       54.23      1.77 o
  -7  -2   2       10.72       12.89      0.65 o
  -6  -2   2       26.97       34.63      1.11 o
  -5  -2   2       10.05        8.45      0.58 o
  -4  -2   2      942.58      948.29     12.44 o
  -3  -2   2      642.00      666.46      8.81 o
  -2  -2   2       52.08       47.60      0.69 o
  -1  -2   2      162.56      204.11      2.05 o
   0  -2   2     5125.32     5113.28     48.23 o
   1  -2   2     1795.99     1729.63     12.94 o
   2  -2   2     3350.18     3318.43     24.49 o
   3  -2   2       72.35       68.74      1.00 o
   4  -2   2       45.30       61.85      0.97 o
   5  -2   2      132.69      105.41      1.32 o
   6  -2   2        8.53        6.72      0.38 o
   7  -2   2        0.01       -0.55      0.55 o
   8  -2   2        5.19        2.47      0.69 o
   9  -2   2       13.28       11.89      1.51 o
  10  -2   2       14.86       16.74      1.37 o
  11  -2   2        8.95       10.85      2.13 o
 -11  -1   2        0.12        0.85      1.61 o
 -10  -1   2        0.48        1.26      0.77 o
  -9  -1   2       11.29        9.35      0.81 o
  -8  -1   2       68.46       68.45      1.70 o
  -7  -1   2        2.67        2.51      0.51 o
  -6  -1   2        5.56        6.63      0.52 o
  -5  -1   2      242.41      269.21      3.03 o
  -4  -1   2       16.59       21.34      0.69 o
  -3  -1   2      219.47      205.37      2.48 o
  -2  -1   2      128.62      117.19      1.13 o
  -1  -1   2      997.11      977.02      7.68 o
   0  -1   2     8618.13     8497.13     69.02 o
   1  -1   2      316.70      369.58      3.12 o
   2  -1   2    17823.23    17488.60    140.88 o
   3  -1   2     1404.78     1486.38     11.59 o
   4  -1   2      457.03      461.44      3.69 o
   5  -1   2       35.45       35.96      0.75 o
   6  -1   2        0.91        1.51      0.42 o
   7  -1   2      208.15      198.84      2.87 o
   8  -1   2       41.45       41.37      1.27 o
   9  -1   2        0.00       -0.44      0.83 o
  10  -1   2        2.38        1.54      0.85 o
  11  -1   2        3.73        4.23      1.24 o
 -11   0   2        0.02       -2.29      2.29 o
 -10   0   2        5.61        7.03      0.88 o
  -9   0   2        0.38       -0.60      0.60 o
  -8   0   2        1.20        1.99      0.63 o
  -7   0   2        2.81        6.24      0.62 o
  -6   0   2        4.86        7.36      0.58 o
  -5   0   2        1.73        0.41      0.41 o
  -4   0   2      361.60      420.38      4.44 o
  -3   0   2      131.93      132.48      1.27 o
  -2   0   2       17.20       21.35      0.38 o
  -1   0   2      467.28      460.52      3.31 o
   0   0   2      502.93      558.15      3.97 o
   1   0   2     1097.27     1044.55      7.53 o
   2   0   2     3285.61     3227.75     23.98 o
   3   0   2     6752.96     6572.33     74.83 o
   4   0   2       24.57       21.65      0.73 o
   5   0   2      896.14      939.48     12.35 o
   6   0   2       38.57       28.57      0.97 o
   7   0   2      103.50       93.88      1.53 o
   8   0   2      323.27      322.17      4.07 o
   9   0   2        3.41        1.89      0.70 o
  10   0   2        0.74        1.47      0.72 o
  11   0   2        2.97        2.63      1.07 o
 -10   1   2        0.94        0.57      0.78 o
  -9   1   2        9.78        8.21      1.18 o
  -8   1   2      183.16      178.29      3.23 o
  -7   1   2        4.97        5.55      0.69 o
  -6   1   2      376.85      358.68      4.56 o
  -5   1   2        4.98        2.86      0.34 o
  -4   1   2      290.71      284.33      2.37 o
  -3   1   2      404.44      398.87      3.27 o
  -2   1   2        2.14        0.16      0.18 o
  -1   1   2     1381.65     1405.46      9.70 o
   0   1   2      893.85      970.87      7.33 o
   1   1   2       46.12       59.74      0.61 o
   2   1   2     1880.32     1869.85     21.81 o
   3   1   2       46.45       47.13      1.84 o
   4   1   2       13.41        7.46      0.59 o
   5   1   2      390.31      393.71      8.00 o
   6   1   2       47.67       47.86      1.02 o
   7   1   2       81.33       76.83      1.56 o
   8   1   2      125.28      113.85      2.88 o
   9   1   2      178.80      168.52     12.70 o
  10   1   2        0.78       -0.32      0.71 o
  11   1   2       12.66       13.96      1.21 o
 -10   2   2        1.53        2.44      0.95 o
  -9   2   2       35.64       36.04      1.57 o
  -8   2   2       14.84       17.05      1.15 o
  -7   2   2        0.19       -0.13      0.61 o
  -6   2   2       10.27        8.76      0.43 o
  -5   2   2        0.06        0.31      0.31 o
  -4   2   2      516.43      569.76      4.68 o
  -3   2   2      420.21      412.05      3.47 o
  -2   2   2      100.31       88.81      1.08 o
  -1   2   2     2786.87     2784.30     20.54 o
   0   2   2     2071.65     2066.08     16.04 o
   1   2   2    38327.33    35599.35    402.76 o
   2   2   2      458.54      489.89      3.80 o
   3   2   2      480.23      462.68      6.25 o
   4   2   2      154.72      164.44      4.72 o
   5   2   2       79.10       64.58      3.78 o
   6   2   2      141.28      155.64      6.65 o
   7   2   2       16.10       18.79      2.76 o
   8   2   2       10.89       10.28      2.69 o
   9   2   2       48.30       46.48      2.14 o
  10   2   2        0.56        2.25      2.58 o
  11   2   2        3.17        4.65      2.91 o
 -10   3   2        4.52        1.13      1.75 o
  -9   3   2       35.17       36.72      2.11 o
  -8   3   2        1.69        1.75      0.91 o
  -7   3   2       41.25       47.34      0.99 o
  -6   3   2        4.45        4.27      0.52 o
  -5   3   2        0.53        0.74      0.36 o
  -4   3   2      490.32      520.78      4.65 o
  -3   3   2     1047.50     1066.91      8.83 o
  -2   3   2        0.03        3.04      0.34 o
  -1   3   2      736.82      835.20      6.57 o
   0   3   2      186.89      188.73      2.00 o
   1   3   2       83.33       70.50      0.92 o
   2   3   2     1946.01     1933.32     15.02 o
   3   3   2       40.21       36.33      0.72 o
   4   3   2      417.05      402.65      6.24 o
   5   3   2      129.32      142.32      7.98 o
   6   3   2       40.93       38.81      3.38 o
   7   3   2       25.33       19.48      2.98 o
   8   3   2        1.61        1.20      2.11 o
   9   3   2        3.78        0.76      2.22 o
  10   3   2        1.74        3.34      2.76 o
  11   3   2        1.61        1.78      2.76 o
 -10   4   2        5.91        7.58      1.59 o
  -9   4   2        0.91        0.40      0.94 o
  -8   4   2        2.25        1.26      0.79 o
  -7   4   2        6.39        5.12      0.72 o
  -6   4   2      221.26      224.06      2.69 o
  -5   4   2      178.77      173.10      2.27 o
  -4   4   2      303.36      317.15      3.26 o
  -3   4   2      547.91      572.60      5.14 o
  -2   4   2      181.05      172.13      3.02 o
  -1   4   2      355.21      344.82      3.13 o
   0   4   2       87.23      101.29      1.38 o
   1   4   2      267.01      284.02      2.56 o
   2   4   2      931.86      962.58      7.76 o
   3   4   2      540.05      559.03      5.38 o
   4   4   2      197.17      192.61      2.63 o
   5   4   2       16.63       15.04      0.72 o
   6   4   2        9.07        9.12      0.53 o
   7   4   2       59.60       52.32      1.90 o
   8   4   2       23.19       20.75      3.52 o
   9   4   2       12.98        9.19      2.98 o
  10   4   2        0.24        2.76      2.54 o
  11   4   2        2.62        3.16      3.09 o
  -9   5   2        4.79        7.77      1.15 o
  -8   5   2        3.20        2.43      0.86 o
  -7   5   2        6.43        5.53      0.93 o
  -6   5   2        2.34        2.17      0.72 o
  -5   5   2       43.64       47.70      1.30 o
  -4   5   2       43.38       37.69      1.13 o
  -3   5   2      142.66      146.97      2.04 o
  -2   5   2      589.51      580.67      6.94 o
  -1   5   2       27.66       28.24      0.78 o
   0   5   2       83.57       81.70      1.34 o
   1   5   2       16.12       25.51      0.66 o
   2   5   2       89.94       86.22      1.28 o
   3   5   2      166.39      173.12      1.84 o
   4   5   2        9.64        8.17      0.61 o
   5   5   2      102.54      102.15      1.78 o
   6   5   2      152.70      146.66      2.93 o
   7   5   2       21.27       19.78      1.16 o
   8   5   2        6.91        5.92      0.69 o
   9   5   2        0.55       -0.33      2.98 o
  10   5   2        0.90       -0.04      3.09 o
  -9   6   2        2.12        3.75      1.16 o
  -8   6   2        0.13        0.41      0.95 o
  -7   6   2        0.86        0.14      0.85 o
  -6   6   2       32.66       31.19      1.48 o
  -5   6   2       22.92       24.58      1.33 o
  -4   6   2       95.89       90.05      2.22 o
  -3   6   2      124.33      115.20      2.12 o
  -2   6   2      113.46      118.49      1.87 o
  -1   6   2      279.15      272.51      3.14 o
   0   6   2        1.63        1.59      0.58 o
   1   6   2       62.08       76.53      1.34 o
   2   6   2       16.93       19.00      0.67 o
   3   6   2      205.42      206.90      2.27 o
   4   6   2       84.67       89.15      1.95 o
   5   6   2      174.60      160.87      2.87 o
   6   6   2       55.24       48.90      1.48 o
   7   6   2       11.42       14.21      0.83 o
   8   6   2       24.35       22.74      1.29 o
   9   6   2        4.25        5.78      1.16 o
  -8   7   2        0.40        2.32      1.19 o
  -7   7   2        7.67        4.94      1.26 o
  -6   7   2       79.77       81.84      2.23 o
  -5   7   2       43.59       47.93      2.32 o
  -4   7   2      224.56      219.78      4.25 o
  -3   7   2        0.00       -0.03      0.70 o
  -2   7   2        1.07       -0.68      0.68 o
  -1   7   2        4.35        4.12      0.70 o
   0   7   2       13.97       11.86      0.77 o
   1   7   2        2.17        1.85      0.45 o
   2   7   2        0.63       -0.24      0.42 o
   3   7   2      209.19      207.39      2.54 o
   4   7   2       57.30       54.88      1.42 o
   5   7   2       56.41       60.85      1.70 o
   6   7   2       26.96       23.90      1.22 o
   7   7   2       28.93       28.32      1.31 o
   8   7   2       26.61       28.64      1.77 o
   9   7   2        0.32        0.21      0.68 o
  -7   8   2        0.56       -0.87      1.78 o
  -6   8   2       13.22       14.55      2.13 o
  -5   8   2        0.99        1.05      1.14 o
  -4   8   2      262.03      270.51      5.49 o
  -3   8   2      214.86      211.17      4.42 o
  -2   8   2       17.84       21.09      1.39 o
  -1   8   2       99.03      106.35      2.88 o
   0   8   2       29.85       34.03      1.50 o
   1   8   2        6.73        6.31      0.91 o
   2   8   2      135.41      145.33      3.19 o
   3   8   2       23.06       29.22      1.00 o
   4   8   2       11.81        9.48      0.66 o
   5   8   2       33.17       36.39      1.73 o
   6   8   2        1.63        0.32      0.83 o
   7   8   2       60.80       65.06      2.11 o
   8   8   2        7.74        9.08      1.18 o
  -6   9   2        1.79        1.61      1.98 o
  -5   9   2        0.39       -1.42      1.42 o
  -4   9   2       32.22       31.89      2.28 o
  -3   9   2      151.03      149.98      4.29 o
  -2   9   2        4.54        3.75      1.29 o
  -1   9   2       50.17       48.84      2.35 o
   0   9   2       59.24       63.01      3.02 o
   1   9   2       26.64       27.97      2.00 o
   2   9   2       23.97       24.64      1.62 o
   3   9   2       31.35       29.04      2.62 o
   4   9   2        0.27       -0.87      0.87 o
   5   9   2        4.18        4.98      1.75 o
   6   9   2        0.01        0.43      1.49 o
   7   9   2        7.10        9.01      1.87 o
  -5  10   2        3.62        1.37      4.12 o
  -4  10   2       27.25       31.64      3.70 o
  -3  10   2       25.58       28.71      2.33 o
  -2  10   2        2.25       -0.02      1.32 o
  -1  10   2       11.78       12.13      1.63 o
   0  10   2       46.27       51.03      2.86 o
   1  10   2       16.52       17.45      1.63 o
   2  10   2        2.89        2.72      1.43 o
   3  10   2        6.25        7.21      1.55 o
   4  10   2        2.61        1.57      1.10 o
   5  10   2       18.78       19.55      3.82 o
   6  10   2        6.76        5.81      3.02 o
  -3  11   2        8.31        9.88      2.97 o
  -2  11   2       10.76       10.98      2.40 o
  -1  11   2        0.75        1.89      1.55 o
   0  11   2       19.82       20.68      4.11 o
   1  11   2        7.99        6.00      3.20 o
   2  11   2        0.78       -0.60      3.22 o
   3  11   2        0.14       -0.05      2.36 o
   4  11   2        0.16        0.85      3.92 o
  -3 -11   3        1.18        2.28      1.93 o
  -2 -11   3        0.92        1.50      2.04 o
  -1 -11   3       10.12        7.99      3.45 o
   0 -11   3        6.29        4.14      3.49 o
   1 -11   3        0.71       -2.87      2.87 o
   2 -11   3        5.96        9.72      2.30 o
   3 -11   3       10.06       11.20      3.07 o
  -5 -10   3        0.28       -2.62      2.62 o
  -4 -10   3        0.03       -2.07      2.58 o
  -3 -10   3        0.31        0.45      1.69 o
  -2 -10   3       31.98       36.02      3.13 o
  -1 -10   3       42.90       44.54      3.45 o
   0 -10   3        1.16        0.72      2.87 o
   1 -10   3        0.50        2.20      1.46 o
   2 -10   3        0.25        0.37      1.59 o
   3 -10   3       13.17       13.03      2.27 o
   4 -10   3        6.22        9.49      2.84 o
   5 -10   3        8.98       11.44      3.00 o
  -6  -9   3        2.38        6.07      2.83 o
  -5  -9   3        0.14        0.16      1.49 o
  -4  -9   3        5.57        4.14      1.04 o
  -3  -9   3        0.02       -0.56      1.16 o
  -2  -9   3       84.53       89.14      3.48 o
  -1  -9   3      147.01      142.10      3.73 o
   0  -9   3       74.07       81.57      2.63 o
   1  -9   3       11.53       11.93      1.53 o
   2  -9   3      104.60      101.86      3.41 o
   3  -9   3       22.03       19.10      1.86 o
   4  -9   3        0.01        0.10      1.28 o
   5  -9   3        5.78        1.61      1.71 o
   6  -9   3       10.53       15.77      2.32 o
   7  -9   3        0.74       -1.16      2.73 o
  -7  -8   3        0.41        1.87      1.34 o
  -6  -8   3        3.38        2.34      1.42 o
  -5  -8   3        0.18        2.28      1.51 o
  -4  -8   3        0.48        0.79      0.85 o
  -3  -8   3       14.19       14.39      1.20 o
  -2  -8   3      114.11      118.52      3.21 o
  -1  -8   3       96.11       97.74      2.60 o
   0  -8   3        3.14        3.07      0.96 o
   1  -8   3        1.22        0.97      0.91 o
   2  -8   3       12.17       10.73      1.28 o
   3  -8   3      122.26      124.83      3.65 o
   4  -8   3       33.36       26.55      2.07 o
   5  -8   3       10.86        7.23      1.67 o
   6  -8   3       16.69       14.94      1.74 o
   7  -8   3        5.79        3.89      2.83 o
   8  -8   3        0.08        0.09      1.69 o
  -8  -7   3        8.29       10.29      1.19 o
  -7  -7   3        5.85       10.90      1.40 o
  -6  -7   3       25.31       19.71      1.50 o
  -5  -7   3       29.98       32.74      1.86 o
  -4  -7   3       17.61       20.01      1.02 o
  -3  -7   3       49.29       46.74      1.15 o
  -2  -7   3        8.64        9.23      0.68 o
  -1  -7   3      278.10      275.31      3.86 o
   0  -7   3       42.67       42.02      1.29 o
   1  -7   3        0.14        0.57      0.60 o
   2  -7   3        3.34        4.35      0.77 o
   3  -7   3       25.31       24.24      1.14 o
   4  -7   3       69.87       69.17      2.29 o
   5  -7   3       32.38       33.12      1.73 o
   6  -7   3        1.42        2.86      1.01 o
   7  -7   3       14.40       14.60      1.54 o
   8  -7   3        5.55        5.89      2.35 o
   9  -7   3        8.90        9.93      1.80 o
  -9  -6   3        8.99        8.49      1.15 o
  -8  -6   3        2.26        2.58      0.95 o
  -7  -6   3       39.31       38.33      1.55 o
  -6  -6   3       78.33       75.77      2.45 o
  -5  -6   3      180.89      163.58      3.56 o
  -4  -6   3        1.69        1.24      0.91 o
  -3  -6   3       18.36       18.84      0.71 o
  -2  -6   3       12.55       13.93      0.62 o
  -1  -6   3      111.97      109.04      1.96 o
   0  -6   3       35.17       34.91      1.03 o
   1  -6   3       33.20       39.71      1.05 o
   2  -6   3       32.69       28.33      1.00 o
   3  -6   3       42.83       38.25      1.16 o
   4  -6   3      203.58      196.70      3.97 o
   5  -6   3       65.78       62.80      2.15 o
   6  -6   3        0.83       -0.88      0.88 o
   7  -6   3        2.55        5.14      1.08 o
   8  -6   3        4.25        6.07      1.22 o
   9  -6   3        5.40        4.74      1.38 o
  -9  -5   3        5.15        6.07      0.96 o
  -8  -5   3        3.82        2.73      0.93 o
  -7  -5   3       24.83       26.46      1.23 o
  -6  -5   3       52.31       59.74      2.14 o
  -5  -5   3       84.11       75.26      2.05 o
  -4  -5   3       86.95       88.06      2.12 o
  -3  -5   3        2.00        1.67      0.38 o
  -2  -5   3      163.94      149.58      1.94 o
  -1  -5   3       38.44       40.38      0.98 o
   0  -5   3      261.02      254.32      3.34 o
   1  -5   3       25.72       25.44      0.91 o
   2  -5   3        0.00        1.54      0.45 o
   3  -5   3      208.88      214.67      2.89 o
   4  -5   3      455.43      474.57      4.83 o
   5  -5   3      273.05      257.54      3.76 o
   6  -5   3        0.29       -0.69      0.69 o
   7  -5   3        1.89       -0.31      0.82 o
   8  -5   3        5.92        9.38      1.24 o
   9  -5   3        0.08       -0.43      0.85 o
  10  -5   3       23.00       26.94      2.87 o
 -10  -4   3        8.60       12.77      3.02 o
  -9  -4   3        1.03        2.97      1.41 o
  -8  -4   3        5.38        3.43      0.71 o
  -7  -4   3       17.55       16.64      0.99 o
  -6  -4   3      163.26      164.47      2.66 o
  -5  -4   3       60.60       66.09      1.67 o
  -4  -4   3       81.01       56.18      1.75 o
  -3  -4   3       83.32      100.78      1.63 o
  -2  -4   3       46.16       47.66      0.94 o
  -1  -4   3      908.40      963.02     12.41 o
   0  -4   3        0.62        2.94      0.36 o
   1  -4   3       44.79       39.50      0.94 o
   2  -4   3       27.23       28.91      0.77 o
   3  -4   3       94.92      102.85      1.57 o
   4  -4   3      171.24      167.00      2.15 o
   5  -4   3      683.53      701.69      6.91 o
   6  -4   3      169.24      164.38      2.36 o
   7  -4   3        0.63       -0.55      0.55 o
   8  -4   3       20.40       18.64      0.93 o
   9  -4   3        0.90        0.26      1.05 o
  10  -4   3        0.00        0.70      1.22 o
 -10  -3   3        0.14       -0.91      0.91 o
  -9  -3   3        1.57        1.87      0.78 o
  -8  -3   3        0.84        3.42      0.66 o
  -7  -3   3      229.81      222.80      3.41 o
  -6  -3   3      265.58      266.77      3.72 o
  -5  -3   3        4.41        5.84      0.55 o
  -4  -3   3       97.45      105.60      2.04 o
  -3  -3   3      313.60      318.40      3.61 o
  -2  -3   3     1651.46     1740.03     15.07 o
  -1  -3   3       39.35       51.52      0.92 o
   0  -3   3       21.18       18.27      0.58 o
   1  -3   3      388.61      387.68      3.51 o
   2  -3   3     1640.13     1528.40     13.47 o
   3  -3   3     1110.69     1186.27     10.10 o
   4  -3   3      189.69      224.06      2.49 o
   5  -3   3       41.13       39.04      0.98 o
   6  -3   3      522.59      551.10      5.22 o
   7  -3   3       11.54       12.64      0.66 o
   8  -3   3      131.83      136.45      2.91 o
   9  -3   3        0.16       -0.90      0.90 o
  10  -3   3       10.21        9.66      2.65 o
  11  -3   3        5.96        3.55      1.75 o
 -10  -2   3        2.50        2.71      0.87 o
  -9  -2   3        7.65        6.17      0.78 o
  -8  -2   3       18.90       17.43      1.31 o
  -7  -2   3       30.26       28.07      1.69 o
  -6  -2   3      362.59      362.36      4.45 o
  -5  -2   3       29.93       27.38      0.85 o
  -4  -2   3       17.72       17.68      0.71 o
  -3  -2   3      223.31      240.91      2.39 o
  -2  -2   3       76.87       57.23      0.86 o
  -1  -2   3      333.24      321.66      3.12 o
   0  -2   3      278.36      267.09      2.57 o
   1  -2   3     4195.68     4288.97     32.91 o
   2  -2   3     1086.46     1115.00      8.56 o
   3  -2   3       66.60       66.69      0.97 o
   4  -2   3      912.38      890.81      7.65 o
   5  -2   3     1088.81     1065.31      9.08 o
   6  -2   3        0.04        0.52      0.36 o
   7  -2   3      328.28      289.27      4.42 o
   8  -2   3       43.55       45.19      1.87 o
   9  -2   3        2.21        0.61      0.84 o
  10  -2   3        0.89        0.87      0.91 o
  11  -2   3        1.83        1.65      1.18 o
 -10  -1   3        0.01        0.92      1.31 o
  -9  -1   3        2.37        2.63      0.70 o
  -8  -1   3        0.41       -0.13      0.60 o
  -7  -1   3        0.35        0.46      0.61 o
  -6  -1   3      144.97      153.43      2.33 o
  -5  -1   3      692.19      720.01      7.42 o
  -4  -1   3      664.98      785.20      8.59 o
  -3  -1   3      464.61      473.94      3.93 o
  -2  -1   3      770.70      798.62      6.71 o
  -1  -1   3      132.70      125.50      1.28 o
   0  -1   3        0.31        0.30      0.18 o
   1  -1   3     3862.83     3946.98     31.81 o
   2  -1   3     1638.04     1636.23     11.33 o
   3  -1   3     1351.33     1317.55      9.92 o
   4  -1   3     3301.09     3312.32     24.35 o
   5  -1   3     1165.67     1192.44     11.07 o
   6  -1   3      279.11      285.24      3.60 o
   7  -1   3       90.31       88.99      1.89 o
   8  -1   3       16.94       17.56      0.97 o
   9  -1   3        5.75        5.83      0.89 o
  10  -1   3        0.01       -0.75      0.75 o
  11  -1   3        0.63        4.01      1.84 o
 -10   0   3        0.15        0.43      0.74 o
  -9   0   3        9.43        7.23      1.13 o
  -8   0   3        1.66        0.41      0.67 o
  -7   0   3        0.00        0.25      0.63 o
  -6   0   3       12.47       12.57      0.75 o
  -5   0   3      630.94      622.74      7.11 o
  -4   0   3       13.32       12.52      0.37 o
  -3   0   3      433.09      503.82      4.02 o
  -2   0   3        0.06       -0.01      0.19 o
  -1   0   3      769.27      721.87      5.16 o
   0   0   3     1422.92     1443.86      9.99 o
   1   0   3     1676.53     1746.04     12.46 o
   2   0   3       92.70       84.88      0.80 o
   3   0   3       95.69       93.95      1.27 o
   4   0   3      232.82      231.89      2.54 o
   5   0   3      259.19      269.20      3.54 o
   6   0   3        2.24        3.89      0.41 o
   7   0   3       98.09       87.01      1.63 o
   8   0   3       72.11       63.79      1.53 o
   9   0   3       47.60       54.82      1.71 o
  10   0   3       47.37       53.61      1.76 o
  11   0   3        0.00        1.91      1.04 o
 -10   1   3        0.72       -0.04      0.80 o
  -9   1   3        0.82        1.20      0.77 o
  -8   1   3        3.19        3.10      0.82 o
  -7   1   3        0.89        2.70      0.73 o
  -6   1   3       72.56       68.87      1.50 o
  -5   1   3       92.75       81.14      1.31 o
  -4   1   3      416.16      420.75      3.54 o
  -3   1   3      435.95      464.13      3.66 o
  -2   1   3       48.15       47.98      0.69 o
  -1   1   3     2325.17     2250.95     16.01 o
   0   1   3     3239.31     3151.30     23.18 o
   1   1   3     2437.74     2513.15     17.14 o
   2   1   3       79.17       93.42      0.94 o
   3   1   3      132.07      106.88      1.68 o
   4   1   3       38.46       38.06      0.90 o
   5   1   3       68.21       75.28      2.16 o
   6   1   3        9.05       12.77      0.71 o
   7   1   3        7.60        6.87      0.63 o
   8   1   3        2.35        1.30      0.94 o
   9   1   3        0.70       -0.45      0.97 o
  10   1   3       35.30       38.67      1.81 o
  11   1   3        8.54        7.67      1.82 o
 -10   2   3        1.61        1.74      0.98 o
  -9   2   3        1.07        1.02      0.87 o
  -8   2   3       83.54       83.24      2.27 o
  -7   2   3        2.77        1.92      0.42 o
  -6   2   3      148.09      142.08      1.74 o
  -5   2   3       41.62       49.60      0.95 o
  -4   2   3      631.73      680.37      6.18 o
  -3   2   3      170.59      161.82      1.79 o
  -2   2   3     1767.95     1879.41     13.53 o
  -1   2   3       60.89       55.22      0.82 o
   0   2   3     5146.93     5164.44     39.53 o
   1   2   3    12445.70    12384.00     87.60 o
   2   2   3       29.21       40.03      0.56 o
   3   2   3      371.02      371.04      5.77 o
   4   2   3       34.93       33.00      0.81 o
   5   2   3       27.39       35.59      0.97 o
   6   2   3        9.64        8.08      0.71 o
   7   2   3       11.60        9.45      2.22 o
   8   2   3       76.09       77.85      2.45 o
   9   2   3       48.86       46.09      2.83 o
  10   2   3        6.34        9.88      3.20 o
  11   2   3        2.26        4.58      3.02 o
 -10   3   3        0.21       -0.41      1.08 o
  -9   3   3        1.00        0.79      0.91 o
  -8   3   3       60.77       68.60      2.32 o
  -7   3   3       63.72       63.20      1.18 o
  -6   3   3       27.15       33.23      0.89 o
  -5   3   3      195.86      202.45      2.31 o
  -4   3   3       63.81       68.85      1.28 o
  -3   3   3       21.45       27.72      1.14 o
  -2   3   3      501.33      472.96      4.23 o
  -1   3   3      263.65      231.76      2.23 o
   0   3   3      370.31      342.20      3.12 o
   1   3   3     5632.18     5645.58     41.35 o
   2   3   3     1186.86     1293.84     10.18 o
   3   3   3       41.24       31.64      0.76 o
   4   3   3      390.95      346.59      4.94 o
   5   3   3      271.30      281.52      4.10 o
   6   3   3       33.22       29.67      1.31 o
   7   3   3      213.35      208.59      8.69 o
   8   3   3        0.00       -1.31      1.85 o
   9   3   3       75.51       77.73      5.96 o
  10   3   3       17.11       19.37      3.82 o
  11   3   3        1.58        2.04      2.94 o
 -10   4   3        6.81        9.06      1.99 o
  -9   4   3        5.28        4.54      1.35 o
  -8   4   3        0.83        0.18      0.73 o
  -7   4   3       27.60       23.77      1.08 o
  -6   4   3      245.74      244.57      4.00 o
  -5   4   3       35.15       39.70      1.06 o
  -4   4   3       95.43       91.01      1.52 o
  -3   4   3      116.78      135.90      1.81 o
  -2   4   3       43.37       35.22      0.92 o
  -1   4   3      177.36      168.22      1.86 o
   0   4   3      477.88      462.45      4.35 o
   1   4   3       41.92       41.60      0.79 o
   2   4   3      126.90      122.37      1.41 o
   3   4   3        4.23        5.37      0.33 o
   4   4   3       11.26       14.05      0.58 o
   5   4   3      103.76      101.40      1.97 o
   6   4   3        3.07        1.15      0.43 o
   7   4   3      206.31      207.71      3.27 o
   8   4   3       19.46       16.32      3.20 o
   9   4   3        1.59        1.78      2.83 o
  10   4   3        1.69        0.15      2.73 o
  11   4   3        5.18        3.96      3.16 o
  -9   5   3        3.28        4.39      1.09 o
  -8   5   3        1.72        2.22      0.89 o
  -7   5   3        1.26        1.08      0.80 o
  -6   5   3       39.94       36.30      1.36 o
  -5   5   3       25.69       26.25      1.07 o
  -4   5   3        0.90        1.19      0.60 o
  -3   5   3       69.78       68.11      1.32 o
  -2   5   3      198.56      201.87      2.51 o
  -1   5   3      140.66      145.33      1.85 o
   0   5   3      368.65      376.15      3.79 o
   1   5   3      263.42      265.97      2.59 o
   2   5   3        4.23        1.74      0.35 o
   3   5   3      125.60      135.84      1.59 o
   4   5   3      490.25      483.20      6.20 o
   5   5   3       24.49       17.79      0.77 o
   6   5   3      137.85      124.36      2.00 o
   7   5   3       60.35       54.18      2.84 o
   8   5   3        7.29        7.33      0.76 o
   9   5   3       10.62        9.34      3.67 o
  10   5   3        1.42        1.09      3.20 o
  -9   6   3        1.63        4.26      1.20 o
  -8   6   3        0.41        0.56      1.06 o
  -7   6   3       22.14       25.55      1.52 o
  -6   6   3        0.85        0.26      0.73 o
  -5   6   3       34.04       36.33      1.55 o
  -4   6   3        3.05        2.85      0.77 o
  -3   6   3        6.45        7.42      0.73 o
  -2   6   3       38.35       34.10      1.04 o
  -1   6   3       26.65       31.21      0.97 o
   0   6   3       24.24       22.40      0.79 o
   1   6   3        4.32        5.20      0.48 o
   2   6   3        2.32        2.06      0.40 o
   3   6   3       16.53       12.09      0.59 o
   4   6   3      371.60      360.83      5.08 o
   5   6   3      124.93      131.11      2.39 o
   6   6   3       16.49       17.03      0.83 o
   7   6   3        9.19        8.99      0.73 o
   8   6   3       12.76       14.17      0.90 o
   9   6   3       12.01       11.19      1.34 o
  -8   7   3        3.24        3.57      1.45 o
  -7   7   3        3.76        6.36      1.32 o
  -6   7   3        0.38        0.98      0.85 o
  -5   7   3        1.67        1.22      0.84 o
  -4   7   3       19.71       16.36      1.30 o
  -3   7   3        0.53        0.51      0.76 o
  -2   7   3       86.14       82.70      1.96 o
  -1   7   3        1.67       -0.47      0.67 o
   0   7   3       12.57       13.01      0.77 o
   1   7   3        0.79        0.60      0.47 o
   2   7   3       41.94       44.23      1.04 o
   3   7   3       11.58       12.28      0.65 o
   4   7   3      146.32      139.74      1.87 o
   5   7   3       31.63       35.70      1.34 o
   6   7   3        6.15        4.96      0.85 o
   7   7   3        3.89        3.48      0.79 o
   8   7   3        0.11        0.02      1.18 o
   9   7   3        0.03        0.42      0.70 o
  -7   8   3        2.57       -0.38      1.58 o
  -6   8   3       19.36       23.34      3.03 o
  -5   8   3       45.13       48.50      2.55 o
  -4   8   3       31.67       30.17      1.87 o
  -3   8   3        0.09        0.08      1.07 o
  -2   8   3       14.46       14.05      1.38 o
  -1   8   3       27.27       20.90      1.42 o
   0   8   3       15.59       17.57      1.38 o
   1   8   3        0.03       -0.45      0.71 o
   2   8   3       30.59       31.31      1.89 o
   3   8   3       22.39       23.64      1.04 o
   4   8   3       23.69       22.01      0.82 o
   5   8   3      156.48      159.36      5.18 o
   6   8   3       60.65       67.49      2.21 o
   7   8   3        0.02       -0.44      0.79 o
   8   8   3        0.00       -0.77      0.88 o
  -6   9   3       18.81       16.39      3.89 o
  -5   9   3       78.12       85.31      4.12 o
  -4   9   3       12.00        9.91      1.75 o
  -3   9   3       15.42       18.42      1.91 o
  -2   9   3       12.49       18.43      1.96 o
  -1   9   3       34.42       33.48      2.06 o
   0   9   3       19.02       18.62      1.49 o
   1   9   3       15.08       15.43      1.74 o
   2   9   3        4.15        6.61      1.14 o
   3   9   3        3.73        4.86      1.31 o
   4   9   3        6.33        6.07      1.12 o
   5   9   3       36.13       33.83      2.69 o
   6   9   3       57.03       60.50      3.39 o
   7   9   3        0.60        1.24      1.44 o
  -5  10   3       16.08       21.23      4.14 o
  -4  10   3        2.28        0.25      2.39 o
  -3  10   3        0.32        0.65      1.74 o
  -2  10   3        2.09        0.84      1.60 o
  -1  10   3       21.46       27.45      2.16 o
   0  10   3        5.40        5.50      1.43 o
   1  10   3       12.48       15.43      1.60 o
   2  10   3        9.36        9.00      1.69 o
   3  10   3        0.13        0.41      1.31 o
   4  10   3        0.00        0.06      1.28 o
   5  10   3        2.90        6.40      3.23 o
   6  10   3       13.13       16.79      3.71 o
  -3  11   3        1.96        2.91      4.25 o
  -2  11   3        0.98        0.75      1.93 o
  -1  11   3       12.89       16.75      2.66 o
   0  11   3        6.36        8.72      3.52 o
   1  11   3        2.40        4.43      2.94 o
   2  11   3        8.41        8.57      2.29 o
   3  11   3        7.93        9.15      2.20 o
   4  11   3        3.93        3.96      1.51 o
  -2 -11   4        0.14        0.58      2.65 o
  -1 -11   4        8.43        4.32      3.13 o
   0 -11   4        6.28        6.69      3.74 o
   1 -11   4        5.64        3.05      3.85 o
   2 -11   4        4.18        4.79      2.46 o
   3 -11   4        8.74        6.40      4.43 o
  -4 -10   4        0.92        4.22      3.34 o
  -3 -10   4       46.32       49.08      3.40 o
  -2 -10   4       22.42       20.72      2.69 o
  -1 -10   4        2.25        0.02      3.23 o
   0 -10   4       13.09       21.31      3.89 o
   1 -10   4       31.34       34.66      2.58 o
   2 -10   4       21.84       23.87      2.40 o
   3 -10   4        3.25        3.21      1.86 o
   4 -10   4       12.84       15.77      3.07 o
   5 -10   4        0.06        5.57      2.66 o
  -6  -9   4        0.60        2.33      2.87 o
  -5  -9   4        2.73        5.67      2.76 o
  -4  -9   4        8.62        8.58      1.24 o
  -3  -9   4      112.89      115.50      3.83 o
  -2  -9   4       19.67       16.66      1.95 o
  -1  -9   4        0.64       -0.73      1.00 o
   0  -9   4        2.06        1.11      1.04 o
   1  -9   4      118.95      123.09      3.68 o
   2  -9   4      103.23      101.27      4.26 o
   3  -9   4        0.31        0.98      1.19 o
   4  -9   4       10.00       13.07      1.79 o
   5  -9   4        1.20        4.09      1.77 o
   6  -9   4        0.08        0.53      1.66 o
   7  -9   4        1.23       -0.40      2.87 o
  -7  -8   4        1.53        1.22      2.16 o
  -6  -8   4        3.22        3.48      1.55 o
  -5  -8   4       11.01       15.40      2.62 o
  -4  -8   4       13.71       13.69      1.32 o
  -3  -8   4      110.54      104.95      2.97 o
  -2  -8   4      130.91      124.93      3.22 o
  -1  -8   4       24.71       25.96      1.51 o
   0  -8   4       21.97       24.34      1.53 o
   1  -8   4       32.02       34.65      1.75 o
   2  -8   4       17.88       18.36      1.65 o
   3  -8   4       73.82       68.46      2.87 o
   4  -8   4        2.49       -1.04      1.04 o
   5  -8   4       40.89       41.27      2.36 o
   6  -8   4       12.38        8.95      1.87 o
   7  -8   4        2.34        7.49      3.02 o
   8  -8   4        6.67        2.98      2.76 o
  -8  -7   4        0.14       -1.19      1.19 o
  -7  -7   4        9.25        7.11      1.29 o
  -6  -7   4        2.07        1.17      1.25 o
  -5  -7   4      152.63      160.58      4.13 o
  -4  -7   4        4.24        1.81      0.73 o
  -3  -7   4      373.98      375.30      4.33 o
  -2  -7   4      144.29      147.71      2.28 o
  -1  -7   4        0.76       -0.55      0.60 o
   0  -7   4       33.65       31.56      1.27 o
   1  -7   4        0.01       -0.17      0.71 o
   2  -7   4       17.71       18.61      1.32 o
   3  -7   4        0.24       -0.08      0.74 o
   4  -7   4       24.94       23.29      1.36 o
   5  -7   4        3.50        3.77      1.05 o
   6  -7   4       28.39       26.23      1.67 o
   7  -7   4        0.57        0.41      1.07 o
   8  -7   4        2.90        4.55      2.47 o
   9  -7   4        0.28       -1.24      1.35 o
  -8  -6   4        0.25       -0.17      0.86 o
  -7  -6   4        6.91        7.00      1.29 o
  -6  -6   4        7.37        8.47      1.22 o
  -5  -6   4        9.89        9.70      1.46 o
  -4  -6   4      546.73      566.66      6.98 o
  -3  -6   4        4.35        4.10      0.55 o
  -2  -6   4      700.97      690.43      6.74 o
  -1  -6   4      186.21      179.16      2.21 o
   0  -6   4       13.71       18.15      0.82 o
   1  -6   4        0.55        0.26      0.46 o
   2  -6   4        0.17        0.67      0.50 o
   3  -6   4       51.70       55.14      1.61 o
   4  -6   4        0.40       -0.72      0.72 o
   5  -6   4        0.08        0.01      0.88 o
   6  -6   4       12.99       14.03      1.28 o
   7  -6   4        0.59        0.25      0.88 o
   8  -6   4        0.73        0.52      0.95 o
   9  -6   4        5.55        6.88      1.51 o
  -9  -5   4       10.39        8.36      1.44 o
  -8  -5   4       19.82       20.19      1.59 o
  -7  -5   4       84.10       69.11      2.02 o
  -6  -5   4       77.58       76.56      2.11 o
  -5  -5   4      197.89      191.92      4.61 o
  -4  -5   4        6.80        8.75      1.05 o
  -3  -5   4      264.44      255.96      2.84 o
  -2  -5   4       35.57       28.99      0.85 o
  -1  -5   4      217.70      210.32      2.59 o
   0  -5   4       82.67       88.48      1.61 o
   1  -5   4        5.39        2.83      0.42 o
   2  -5   4        2.11        3.16      0.52 o
   3  -5   4       17.47       18.16      0.95 o
   4  -5   4       19.16       15.82      0.78 o
   5  -5   4        0.53       -0.62      0.62 o
   6  -5   4       29.46       25.70      1.29 o
   7  -5   4       29.03       26.42      1.87 o
   8  -5   4        0.02       -1.24      1.24 o
   9  -5   4       19.89       21.67      1.53 o
  10  -5   4       12.59       13.06      2.30 o
  -9  -4   4        3.85        2.97      1.07 o
  -8  -4   4       13.63       11.28      1.06 o
  -7  -4   4        0.49       -0.32      0.68 o
  -6  -4   4        7.63        9.09      0.79 o
  -5  -4   4        0.02       -0.13      0.55 o
  -4  -4   4       65.05       74.28      1.73 o
  -3  -4   4      317.52      329.23      3.35 o
  -2  -4   4       10.21       11.79      0.55 o
  -1  -4   4      109.62       89.56      1.41 o
   0  -4   4      172.04      195.61      2.60 o
   1  -4   4       20.38       19.00      0.68 o
   2  -4   4        0.02       -0.32      0.40 o
   3  -4   4      708.09      696.24      6.12 o
   4  -4   4      155.99      168.24      2.63 o
   5  -4   4        3.60        4.67      0.66 o
   6  -4   4        0.69       -0.48      0.48 o
   7  -4   4      128.11      127.04      2.06 o
   8  -4   4       17.35       20.39      1.47 o
   9  -4   4        6.33        4.97      0.87 o
  10  -4   4        0.20        0.61      1.55 o
 -10  -3   4        0.04       -1.95      2.91 o
  -9  -3   4        2.27        3.98      1.37 o
  -8  -3   4        1.17        0.93      0.71 o
  -7  -3   4       39.14       39.22      1.73 o
  -6  -3   4       44.48       42.47      1.32 o
  -5  -3   4        4.09        1.83      0.55 o
  -4  -3   4      231.88      223.86      3.33 o
  -3  -3   4      339.89      365.26      3.41 o
  -2  -3   4      211.83      242.23      2.69 o
  -1  -3   4      120.66       99.69      1.34 o
   0  -3   4       58.12       40.66      0.90 o
   1  -3   4       10.37        5.22      0.41 o
   2  -3   4     1902.20     1895.81     16.63 o
   3  -3   4     3297.88     3468.80     28.23 o
   4  -3   4       17.44       14.40      0.61 o
   5  -3   4        0.75        0.00      0.41 o
   6  -3   4       33.70       33.49      0.95 o
   7  -3   4      288.14      261.33      2.89 o
   8  -3   4      227.40      211.99      3.00 o
   9  -3   4       13.36       13.15      1.62 o
  10  -3   4        1.09       -0.22      0.98 o
  11  -3   4        4.02        6.83      2.71 o
 -10  -2   4        0.00       -0.49      0.86 o
  -9  -2   4       11.20       12.15      1.47 o
  -8  -2   4        6.80        6.83      0.81 o
  -7  -2   4       12.19       14.37      0.98 o
  -6  -2   4        0.51        0.87      0.51 o
  -5  -2   4        3.51        4.70      0.61 o
  -4  -2   4      150.71      160.74      2.35 o
  -3  -2   4     1021.19     1161.94      9.70 o
  -2  -2   4      437.89      487.88      4.37 o
  -1  -2   4      108.74      109.56      1.49 o
   0  -2   4     1638.44     1663.44     14.47 o
   1  -2   4      663.57      623.23      5.50 o
   2  -2   4     2999.44     3175.82     25.82 o
   3  -2   4      819.78      863.20      7.11 o
   4  -2   4       35.95       34.38      0.86 o
   5  -2   4        3.10        3.27      0.40 o
   6  -2   4       12.23       18.37      0.93 o
   7  -2   4      204.76      223.21      2.64 o
   8  -2   4      171.62      160.56      3.12 o
   9  -2   4        0.18        0.96      0.82 o
  10  -2   4       24.23       27.44      1.61 o
  11  -2   4        3.09        2.29      1.21 o
 -10  -1   4        4.68        3.55      1.37 o
  -9  -1   4        1.04        1.61      0.75 o
  -8  -1   4       30.77       31.04      1.29 o
  -7  -1   4       18.05       21.44      1.40 o
  -6  -1   4       19.49       24.59      1.13 o
  -5  -1   4        5.04        6.32      0.74 o
  -4  -1   4        6.85        8.32      0.37 o
  -3  -1   4      132.69      127.95      1.47 o
  -2  -1   4      973.63     1026.97      8.63 o
  -1  -1   4        0.09        0.04      0.23 o
   0  -1   4     1639.92     1731.24     13.54 o
   1  -1   4      110.69      130.72      1.42 o
   2  -1   4     2508.06     2545.37     19.74 o
   3  -1   4       74.17       62.34      0.88 o
   4  -1   4        3.78       14.10      0.44 o
   5  -1   4      247.68      269.94      2.38 o
   6  -1   4       26.65       25.77      0.88 o
   7  -1   4       19.70       19.98      0.98 o
   8  -1   4        8.34        7.41      1.05 o
   9  -1   4       33.60       28.36      1.43 o
  10  -1   4        5.33        7.80      1.01 o
  11  -1   4       48.76       59.52      2.73 o
 -10   0   4        0.14        0.26      0.81 o
  -9   0   4       15.31       12.56      1.08 o
  -8   0   4        0.03       -0.37      0.68 o
  -7   0   4      250.68      217.78      3.33 o
  -6   0   4      482.20      454.47      5.65 o
  -5   0   4       65.94       74.47      1.18 o
  -4   0   4      252.51      250.26      2.39 o
  -3   0   4      136.28      131.35      1.39 o
  -2   0   4      406.57      431.75      3.55 o
  -1   0   4      329.05      331.02      2.71 o
   0   0   4       87.24      125.44      1.24 o
   1   0   4     1231.91     1226.05      9.27 o
   2   0   4      616.93      583.53      4.58 o
   3   0   4       70.83       67.97      0.79 o
   4   0   4       75.09       71.37      0.83 o
   5   0   4      186.34      198.65      2.31 o
   6   0   4      262.47      260.28      3.61 o
   7   0   4      124.09      117.49      2.07 o
   8   0   4       43.55       43.20      1.28 o
   9   0   4      121.80      115.03      3.62 o
  10   0   4        7.73        4.85      1.03 o
  11   0   4       40.35       47.38      2.26 o
 -10   1   4        1.50        2.99      1.12 o
  -9   1   4        4.19        5.94      1.04 o
  -8   1   4        2.17        1.16      0.77 o
  -7   1   4      267.88      262.09      3.91 o
  -6   1   4      173.48      170.96      2.84 o
  -5   1   4        9.60       11.06      0.53 o
  -4   1   4       42.66       55.13      0.93 o
  -3   1   4        7.30        4.98      0.39 o
  -2   1   4      334.04      321.85      2.60 o
  -1   1   4       42.80       33.10      0.59 o
   0   1   4     1060.88     1006.34      7.71 o
   1   1   4      268.24      237.31      1.99 o
   2   1   4      169.18      163.27      1.44 o
   3   1   4      171.14      169.03      1.51 o
   4   1   4      216.53      207.74      2.06 o
   5   1   4        0.02        0.13      0.44 o
   6   1   4       29.13       31.99      1.19 o
   7   1   4       60.00       56.26      1.69 o
   8   1   4       68.46       66.57      3.18 o
   9   1   4       55.24       53.45      2.41 o
  10   1   4        0.48       -0.31      0.70 o
  11   1   4        1.80        1.28      2.20 o
 -10   2   4        0.10       -1.01      1.11 o
  -9   2   4        7.09        9.98      1.20 o
  -8   2   4        0.29        0.80      0.81 o
  -7   2   4        7.51        6.98      0.63 o
  -6   2   4       63.37       68.71      1.25 o
  -5   2   4       24.88       25.07      0.69 o
  -4   2   4       38.36       35.68      0.82 o
  -3   2   4      298.76      283.08      2.54 o
  -2   2   4      105.45      128.65      1.44 o
  -1   2   4      779.15      786.26      5.94 o
   0   2   4      504.96      546.56      4.44 o
   1   2   4     5304.59     5628.21     39.53 o
   2   2   4      310.19      264.48      2.23 o
   3   2   4     3143.37     3244.05     24.92 o
   4   2   4      364.97      335.72      3.87 o
   5   2   4        1.37        1.38      0.36 o
   6   2   4       92.94       93.81      1.78 o
   7   2   4       27.31       23.89      0.84 o
   8   2   4      139.20      137.15      2.92 o
   9   2   4      203.10      201.56      7.50 o
  10   2   4        3.62        2.40      2.62 o
  11   2   4        0.04       -2.22      2.22 o
 -10   3   4        1.59       -0.33      1.20 o
  -9   3   4        0.00        0.28      0.91 o
  -8   3   4        3.01        4.06      0.77 o
  -7   3   4      128.70      119.24      2.38 o
  -6   3   4       47.06       47.50      1.13 o
  -5   3   4      333.86      341.97      3.69 o
  -4   3   4       18.60       12.98      0.58 o
  -3   3   4     1255.31     1361.14     11.37 o
  -2   3   4      793.93      770.23      6.57 o
  -1   3   4      183.39      212.19      2.14 o
   0   3   4        9.04        8.17      0.51 o
   1   3   4       72.83       63.72      0.92 o
   2   3   4      820.92      843.01      6.85 o
   3   3   4      379.72      398.62      3.24 o
   4   3   4       19.08       19.24      0.61 o
   5   3   4        8.92       10.58      0.60 o
   6   3   4        1.96        0.87      0.37 o
   7   3   4       49.34       53.96      1.64 o
   8   3   4        1.04        0.65      0.80 o
   9   3   4       83.69       92.12      6.25 o
  10   3   4       91.53      109.24      7.49 o
  11   3   4        1.10        2.83      3.05 o
  -9   4   4        0.73        2.88      1.27 o
  -8   4   4        0.82        0.72      0.80 o
  -7   4   4       10.58       10.00      1.04 o
  -6   4   4      155.06      146.35      2.80 o
  -5   4   4        7.55        7.60      0.68 o
  -4   4   4       51.27       47.83      1.12 o
  -3   4   4      166.42      164.96      2.08 o
  -2   4   4      421.65      417.50      4.19 o
  -1   4   4      109.55      106.52      1.47 o
   0   4   4      515.15      500.53      4.48 o
   1   4   4      681.13      734.94      5.94 o
   2   4   4     4627.22     4808.24     36.91 o
   3   4   4       97.31      105.69      1.22 o
   4   4   4        0.01        0.45      0.36 o
   5   4   4      165.42      162.39      2.24 o
   6   4   4      599.32      553.15      7.77 o
   7   4   4        4.41        4.22      0.55 o
   8   4   4        2.99        0.18      0.73 o
   9   4   4        0.44       -2.14      2.33 o
  10   4   4       31.15       30.42      4.62 o
  11   4   4        1.39        0.73      3.13 o
  -9   5   4        4.49        7.02      1.18 o
  -8   5   4        5.68        7.53      1.20 o
  -7   5   4        0.18        0.73      0.80 o
  -6   5   4        5.16        3.67      0.79 o
  -5   5   4       18.08       17.91      1.01 o
  -4   5   4       15.51       12.49      0.75 o
  -3   5   4       18.37       22.75      0.83 o
  -2   5   4      246.98      251.05      2.96 o
  -1   5   4      137.66      127.04      1.75 o
   0   5   4       80.47       85.18      1.55 o
   1   5   4      507.31      504.95      4.38 o
   2   5   4       37.45       31.50      0.79 o
   3   5   4      206.57      195.32      2.03 o
   4   5   4      120.73      131.84      2.15 o
   5   5   4      451.30      434.25      5.66 o
   6   5   4      454.83      471.77      5.58 o
   7   5   4        1.82        0.66      0.43 o
   8   5   4        0.74        0.25      0.92 o
   9   5   4        0.17       -0.77      0.77 o
  10   5   4        0.16        0.55      3.27 o
  -8   6   4        0.28       -0.05      1.24 o
  -7   6   4       24.30       27.01      1.76 o
  -6   6   4        0.04       -0.48      0.68 o
  -5   6   4      123.64      129.34      2.59 o
  -4   6   4       58.29       55.35      1.81 o
  -3   6   4       23.08       24.59      1.10 o
  -2   6   4      122.72      115.80      2.16 o
  -1   6   4       74.91       74.95      1.59 o
   0   6   4       16.99       17.19      0.76 o
   1   6   4        0.93        0.47      0.41 o
   2   6   4       28.35       25.72      0.77 o
   3   6   4       88.30       87.15      1.28 o
   4   6   4       72.55       74.44      1.31 o
   5   6   4       29.27       25.75      1.15 o
   6   6   4       15.83       15.69      0.96 o
   7   6   4       23.56       25.62      1.10 o
   8   6   4       17.38       17.75      1.37 o
   9   6   4        0.87        0.57      0.57 o
  -8   7   4        0.17        4.68      1.43 o
  -7   7   4        2.99        3.82      2.11 o
  -6   7   4        0.13        1.12      0.92 o
  -5   7   4        0.18       -0.57      0.93 o
  -4   7   4       57.81       58.83      2.03 o
  -3   7   4      240.59      228.21      3.72 o
  -2   7   4      208.54      214.85      3.32 o
  -1   7   4      686.22      689.16      7.57 o
   0   7   4       65.06       68.87      2.24 o
   1   7   4       48.10       47.61      1.31 o
   2   7   4        0.92       -0.47      0.47 o
   3   7   4       18.74       19.41      0.78 o
   4   7   4        2.72        1.92      0.35 o
   5   7   4       49.93       52.02      1.64 o
   6   7   4       23.59       22.37      1.27 o
   7   7   4       56.94       67.16      2.00 o
   8   7   4       19.50       17.06      1.23 o
   9   7   4        0.02       -0.69      0.69 o
  -7   8   4        0.55        0.34      1.47 o
  -6   8   4        2.98        1.34      1.69 o
  -5   8   4       35.03       30.01      2.21 o
  -4   8   4       13.10       13.91      1.73 o
  -3   8   4      204.02      209.67      5.02 o
  -2   8   4       54.24       55.21      2.47 o
  -1   8   4      210.67      218.93      4.40 o
   0   8   4       58.43       65.44      2.31 o
   1   8   4       16.63       15.56      1.30 o
   2   8   4       11.61       12.91      1.14 o
   3   8   4       14.62       17.21      1.05 o
   4   8   4       31.97       34.28      1.04 o
   5   8   4       41.30       43.18      1.89 o
   6   8   4       11.22       12.17      1.21 o
   7   8   4        0.26       -0.44      0.78 o
   8   8   4       19.34       23.27      2.21 o
  -6   9   4        1.92        0.66      1.71 o
  -5   9   4        5.17        7.70      2.55 o
  -4   9   4        7.37        9.85      1.79 o
  -3   9   4       13.52       11.14      1.65 o
  -2   9   4        4.10        3.18      1.29 o
  -1   9   4        5.41        3.00      1.31 o
   0   9   4       12.13       10.35      1.33 o
   1   9   4        0.77        1.29      0.94 o
   2   9   4       11.96       12.30      1.36 o
   3   9   4       10.70        9.87      1.55 o
   4   9   4       73.51       77.80      3.73 o
   5   9   4       47.78       52.83      3.54 o
   6   9   4        1.30        2.52      1.52 o
   7   9   4        0.22        0.48      1.62 o
  -4  10   4        4.42        6.27      2.80 o
  -3  10   4        8.52        7.99      2.73 o
  -2  10   4       24.14       25.50      2.51 o
  -1  10   4        1.53        1.54      1.49 o
   0  10   4       22.59       22.32      2.16 o
   1  10   4       10.62       14.44      2.44 o
   2  10   4        0.30       -1.63      1.63 o
   3  10   4        8.15        6.59      1.92 o
   4  10   4       15.68       15.73      1.80 o
   5  10   4        8.73        8.54      3.31 o
   6  10   4        6.80        7.49      3.34 o
  -2  11   4       19.87       26.26      3.56 o
  -1  11   4        0.52        0.28      1.71 o
   0  11   4       16.39       20.53      4.22 o
   1  11   4        7.96       10.36      3.38 o
   2  11   4        6.08        4.72      2.83 o
   3  11   4        0.64        0.35      2.36 o
   4  11   4        6.30        6.40      1.68 o
  -1 -11   5       12.74       12.90      3.63 o
   0 -11   5        0.44       -2.98      2.98 o
   1 -11   5        3.12        0.65      3.45 o
   2 -11   5        7.76       10.86      2.31 o
  -4 -10   5        0.03        2.69      3.09 o
  -3 -10   5        0.33       -1.69      1.69 o
  -2 -10   5        1.82        0.32      1.93 o
  -1 -10   5       14.99       13.60      2.56 o
   0 -10   5        4.32        5.34      3.34 o
   1 -10   5        0.19       -0.71      1.41 o
   2 -10   5       11.12       11.53      2.08 o
   3 -10   5        8.91        9.59      2.14 o
   4 -10   5        0.16       -1.13      2.16 o
   5 -10   5        5.08        3.43      2.98 o
  -5  -9   5        4.95        5.45      2.83 o
  -4  -9   5       18.08       18.50      1.75 o
  -3  -9   5        1.75        1.79      1.42 o
  -2  -9   5        0.47       -1.25      1.25 o
  -1  -9   5        1.17       -1.00      1.00 o
   0  -9   5       10.96       11.70      1.40 o
   1  -9   5       28.56       27.62      2.14 o
   2  -9   5        7.30        5.14      1.46 o
   3  -9   5        5.82        5.87      1.51 o
   4  -9   5        0.46        0.97      1.36 o
   5  -9   5        5.56        7.44      3.07 o
   6  -9   5        3.87        6.42      2.06 o
  -6  -8   5       11.54        9.80      1.95 o
  -5  -8   5        5.03        4.43      1.59 o
  -4  -8   5       23.96       26.71      1.36 o
  -3  -8   5        5.96        7.21      1.46 o
  -2  -8   5        5.94        8.09      1.24 o
  -1  -8   5       93.33       87.59      2.55 o
   0  -8   5      102.24       97.18      2.74 o
   1  -8   5        0.29       -0.09      1.06 o
   2  -8   5        0.10        0.23      1.04 o
   3  -8   5       18.39       13.95      2.27 o
   4  -8   5        1.40        2.20      1.13 o
   5  -8   5       10.67       10.47      1.61 o
   6  -8   5        9.45       11.69      2.05 o
   7  -8   5       20.29       29.58      4.36 o
   8  -8   5        2.26        0.29      2.40 o
  -7  -7   5        5.14        4.23      1.16 o
  -6  -7   5        7.48        6.64      1.27 o
  -5  -7   5       15.26       14.97      1.91 o
  -4  -7   5        0.18       -0.70      0.70 o
  -3  -7   5       20.50       20.61      1.07 o
  -2  -7   5       53.69       51.23      1.85 o
  -1  -7   5        9.44        7.76      0.89 o
   0  -7   5      312.30      293.74      5.02 o
   1  -7   5      187.67      180.58      3.38 o
   2  -7   5       89.36       82.76      2.25 o
   3  -7   5       61.41       62.40      2.46 o
   4  -7   5        0.47        0.20      1.15 o
   5  -7   5        5.82        5.31      1.01 o
   6  -7   5       20.38       20.97      1.43 o
   7  -7   5       41.06       46.46      2.43 o
   8  -7   5        0.52        3.49      1.47 o
   9  -7   5        0.04       -1.52      1.60 o
  -8  -6   5        0.69       -0.84      1.20 o
  -7  -6   5       11.97       15.48      1.23 o
  -6  -6   5        7.91        8.47      1.08 o
  -5  -6   5       62.40       66.58      2.85 o
  -4  -6   5      137.70      132.95      2.67 o
  -3  -6   5       95.58      102.46      1.78 o
  -2  -6   5       66.27       56.20      1.38 o
  -1  -6   5       69.54       71.73      1.43 o
   0  -6   5       17.71       18.57      0.82 o
   1  -6   5       40.90       36.46      1.27 o
   2  -6   5        5.43        7.50      0.81 o
   3  -6   5        1.20        1.37      0.68 o
   4  -6   5      147.19      144.70      3.25 o
   5  -6   5      156.40      152.21      3.06 o
   6  -6   5       27.72       25.42      1.82 o
   7  -6   5       72.81       75.66      4.13 o
   8  -6   5        3.53        5.28      1.62 o
   9  -6   5        1.08       -0.73      1.18 o
  -9  -5   5        3.66        3.81      2.29 o
  -8  -5   5        1.52        1.29      0.86 o
  -7  -5   5        6.42        8.29      1.11 o
  -6  -5   5       15.02       22.63      1.33 o
  -5  -5   5       19.14       16.19      1.09 o
  -4  -5   5      134.87      138.38      2.19 o
  -3  -5   5      103.76       98.98      1.76 o
  -2  -5   5       22.28       26.13      0.85 o
  -1  -5   5       27.65       27.66      0.93 o
   0  -5   5       20.89       27.72      0.92 o
   1  -5   5       30.57       34.08      1.02 o
   2  -5   5       91.50       84.08      1.69 o
   3  -5   5       36.34       34.08      1.14 o
   4  -5   5      127.81      122.15      2.62 o
   5  -5   5      233.54      235.60      4.47 o
   6  -5   5       80.82       83.23      2.37 o
   7  -5   5        3.89        3.67      0.96 o
   8  -5   5       29.71       28.30      1.72 o
   9  -5   5        2.17       -0.26      1.10 o
  10  -5   5        1.25        1.97      1.87 o
  -9  -4   5        0.91        0.12      0.90 o
  -8  -4   5        1.44        1.60      0.89 o
  -7  -4   5        0.02       -0.91      0.91 o
  -6  -4   5        4.01        2.40      0.82 o
  -5  -4   5       82.44       77.15      1.89 o
  -4  -4   5       59.62       51.51      1.12 o
  -3  -4   5      137.27      123.13      1.69 o
  -2  -4   5      346.89      334.67      3.94 o
  -1  -4   5      218.98      234.04      2.75 o
   0  -4   5      351.83      370.11      3.94 o
   1  -4   5      246.16      228.68      2.76 o
   2  -4   5      394.22      395.97      4.85 o
   3  -4   5       13.36       16.65      0.77 o
   4  -4   5      299.67      288.14      3.08 o
   5  -4   5      139.71      132.52      2.28 o
   6  -4   5      155.92      152.09      2.53 o
   7  -4   5       17.61       14.79      1.24 o
   8  -4   5       11.45       13.83      1.13 o
   9  -4   5        1.41        1.16      0.64 o
  10  -4   5        0.01        1.18      1.57 o
  -9  -3   5        1.80        3.89      1.91 o
  -8  -3   5        0.10       -0.49      0.70 o
  -7  -3   5        2.57        1.18      0.78 o
  -6  -3   5       64.18       54.94      1.64 o
  -5  -3   5       43.49       52.23      1.49 o
  -4  -3   5       25.01       20.99      0.63 o
  -3  -3   5        2.36        2.29      0.40 o
  -2  -3   5       82.68       99.56      1.39 o
  -1  -3   5      435.69      439.71      4.16 o
   0  -3   5       86.23       83.54      1.35 o
   1  -3   5     2688.15     2795.21     24.14 o
   2  -3   5      500.15      534.88      5.03 o
   3  -3   5      387.99      293.80      3.29 o
   4  -3   5       32.54       33.29      0.81 o
   5  -3   5      408.41      426.06      4.76 o
   6  -3   5      183.11      182.41      2.21 o
   7  -3   5        0.03       -0.45      0.45 o
   8  -3   5        7.87        2.52      0.70 o
   9  -3   5        0.96       -0.29      1.00 o
  10  -3   5        0.88        1.40      1.09 o
  11  -3   5        1.78        2.24      2.73 o
  -9  -2   5       20.87       26.68      1.47 o
  -8  -2   5        2.58        5.13      1.00 o
  -7  -2   5        3.91        1.57      0.76 o
  -6  -2   5        0.03        0.86      0.58 o
  -5  -2   5      283.19      300.32      4.37 o
  -4  -2   5      253.23      246.61      2.49 o
  -3  -2   5      439.22      430.31      4.00 o
  -2  -2   5     1138.28     1302.15     10.95 o
  -1  -2   5      770.18      819.39      6.79 o
   0  -2   5     2333.26     2331.77     21.39 o
   1  -2   5      106.65      100.39      1.31 o
   2  -2   5     1633.76     1619.65     14.25 o
   3  -2   5        1.04       -0.09      0.35 o
   4  -2   5        0.28       -0.27      0.29 o
   5  -2   5      158.43      172.69      1.96 o
   6  -2   5      760.68      753.35      6.41 o
   7  -2   5       35.34       29.51      0.81 o
   8  -2   5        9.80        7.41      1.01 o
   9  -2   5        0.16        1.30      0.90 o
  10  -2   5        1.56        2.46      1.16 o
  11  -2   5        7.26        7.71      1.50 o
 -10  -1   5        1.65        0.92      1.14 o
  -9  -1   5        5.00        4.88      0.93 o
  -8  -1   5       14.71       16.27      1.12 o
  -7  -1   5       48.93       56.32      1.84 o
  -6  -1   5      155.82      139.01      2.47 o
  -5  -1   5      504.44      506.22      5.25 o
  -4  -1   5      289.60      306.98      2.88 o
  -3  -1   5      160.37      157.32      1.81 o
  -2  -1   5      264.01      270.75      2.73 o
  -1  -1   5       62.25       53.43      0.85 o
   0  -1   5       13.28       10.28      0.55 o
   1  -1   5        7.27       11.25      0.55 o
   2  -1   5      586.28      580.09      5.18 o
   3  -1   5       76.53       61.88      0.94 o
   4  -1   5      983.67     1020.09      7.91 o
   5  -1   5       86.41       79.24      1.14 o
   6  -1   5       21.52       19.08      0.73 o
   7  -1   5      469.64      461.50      6.27 o
   8  -1   5       50.01       49.42      1.59 o
   9  -1   5       81.37       84.84      2.43 o
  10  -1   5        1.91        3.09      0.92 o
  11  -1   5       19.98       21.36      1.53 o
 -10   0   5        7.49        7.42      1.19 o
  -9   0   5        0.13       -0.75      1.03 o
  -8   0   5        2.96        3.92      0.87 o
  -7   0   5      114.90      118.37      2.65 o
  -6   0   5       68.55       61.53      1.67 o
  -5   0   5      388.15      362.92      3.37 o
  -4   0   5       24.64       23.97      0.64 o
  -3   0   5      124.82      134.12      1.67 o
  -2   0   5       30.90       30.65      0.67 o
  -1   0   5      667.14      672.32      5.39 o
   0   0   5        0.19        0.05      0.24 o
   1   0   5       24.85       22.77      0.56 o
   2   0   5     1083.40     1074.06      8.25 o
   3   0   5      794.74      746.72      5.85 o
   4   0   5        0.08        0.99      0.30 o
   5   0   5      161.11      163.92      1.81 o
   6   0   5       27.19       25.51      0.99 o
   7   0   5        3.35        4.70      0.77 o
   8   0   5       50.63       49.02      1.40 o
   9   0   5       28.29       30.02      1.37 o
  10   0   5        2.09        2.82      0.81 o
  11   0   5        2.24        1.43      1.13 o
 -10   1   5        7.91        9.99      2.82 o
  -9   1   5        4.00        2.73      1.06 o
  -8   1   5       11.98       11.71      1.08 o
  -7   1   5        6.92       11.51      1.16 o
  -6   1   5       32.66       30.91      0.83 o
  -5   1   5      159.12      170.60      1.98 o
  -4   1   5      141.73      145.54      1.74 o
  -3   1   5      219.67      275.50      2.70 o
  -2   1   5      349.18      360.70      2.93 o
  -1   1   5       45.46       42.94      0.80 o
   0   1   5        0.49        4.91      0.48 o
   1   1   5       41.16       30.39      0.58 o
   2   1   5        0.19       -0.21      0.21 o
   3   1   5       85.36       70.04      0.84 o
   4   1   5      983.35     1022.56      7.78 o
   5   1   5      131.52      134.26      1.60 o
   6   1   5       96.35       94.54      1.53 o
   7   1   5       37.36       38.05      1.02 o
   8   1   5        9.88       11.64      0.77 o
   9   1   5        5.77        5.09      0.73 o
  10   1   5        4.25        4.07      0.90 o
  11   1   5        1.43        1.78      1.26 o
 -10   2   5        0.04        0.04      2.40 o
  -9   2   5       14.63       14.25      1.97 o
  -8   2   5        6.22        7.12      1.09 o
  -7   2   5       47.67       41.92      1.08 o
  -6   2   5       29.18       23.91      0.81 o
  -5   2   5       22.23       23.61      0.75 o
  -4   2   5       23.39       22.15      0.68 o
  -3   2   5      161.96      168.37      1.78 o
  -2   2   5       68.31       77.19      1.09 o
  -1   2   5      229.77      232.12      2.38 o
   0   2   5     1348.91     1421.17     10.85 o
   1   2   5       49.91       51.26      0.79 o
   2   2   5        9.30       13.87      0.42 o
   3   2   5      502.80      457.22      3.71 o
   4   2   5      489.11      471.71      4.97 o
   5   2   5        0.31       -0.11      0.29 o
   6   2   5       10.15       10.18      0.62 o
   7   2   5       23.83       21.40      0.92 o
   8   2   5      209.65      208.69      8.04 o
   9   2   5        9.63        9.86      1.29 o
  10   2   5        8.44       11.41      3.38 o
  11   2   5        0.39        0.55      0.73 o
  -9   3   5        8.49        5.87      1.41 o
  -8   3   5        5.20        7.27      0.79 o
  -7   3   5       67.92       66.91      1.85 o
  -6   3   5        8.10        6.98      0.60 o
  -5   3   5        6.45        9.36      0.60 o
  -4   3   5       27.80       22.31      0.75 o
  -3   3   5        0.19       -0.31      0.31 o
  -2   3   5      160.05      175.99      2.16 o
  -1   3   5       97.79      119.19      1.57 o
   0   3   5     1352.79     1367.00     11.56 o
   1   3   5     1824.09     1918.46     15.13 o
   2   3   5      566.20      603.67      5.09 o
   3   3   5        1.94        1.13      0.26 o
   4   3   5       81.62       79.65      1.27 o
   5   3   5       15.27       16.55      0.68 o
   6   3   5        0.06        0.57      0.35 o
   7   3   5       84.31       86.58      1.88 o
   8   3   5       19.75       19.77      1.16 o
   9   3   5        0.31       -0.72      1.00 o
  10   3   5        1.42        2.94      2.91 o
  11   3   5        4.42        5.45      3.38 o
  -9   4   5        0.05       -0.51      1.19 o
  -8   4   5        3.38        3.25      0.90 o
  -7   4   5        0.79        0.58      0.79 o
  -6   4   5        9.06       10.24      0.91 o
  -5   4   5        3.45        2.45      0.61 o
  -4   4   5       71.14       83.84      1.61 o
  -3   4   5      414.47      418.20      3.90 o
  -2   4   5        0.29        0.95      0.39 o
  -1   4   5       54.07       51.25      1.09 o
   0   4   5        5.67        4.10      0.44 o
   1   4   5     4444.11     4553.44     33.64 o
   2   4   5     1967.01     2008.75     16.59 o
   3   4   5      142.40      142.07      1.59 o
   4   4   5      141.05      137.49      1.66 o
   5   4   5       29.48       33.04      0.95 o
   6   4   5       19.71       16.07      0.66 o
   7   4   5       40.10       37.92      1.04 o
   8   4   5        0.09       -0.50      0.74 o
   9   4   5        1.45        0.71      0.82 o
  10   4   5        3.54        1.05      3.02 o
  11   4   5        5.25        8.18      3.71 o
  -9   5   5        0.24        1.60      2.22 o
  -8   5   5        0.50        0.80      0.99 o
  -7   5   5       10.91       11.79      1.18 o
  -6   5   5       23.94       24.78      1.46 o
  -5   5   5        0.01        0.99      0.64 o
  -4   5   5       65.67       63.01      1.64 o
  -3   5   5      163.13      154.55      2.28 o
  -2   5   5       45.39       44.99      1.16 o
  -1   5   5       27.79       33.08      0.96 o
   0   5   5      103.59      107.87      1.58 o
   1   5   5      130.40      140.51      1.81 o
   2   5   5      482.11      478.66      4.58 o
   3   5   5      197.13      205.01      2.61 o
   4   5   5       53.77       46.85      0.86 o
   5   5   5      116.56      121.73      2.25 o
   6   5   5       14.71       12.33      0.69 o
   7   5   5        6.19        6.34      0.62 o
   8   5   5        0.31       -0.37      0.53 o
   9   5   5        0.18       -0.44      0.86 o
  10   5   5       17.79       15.44      4.14 o
  -8   6   5        0.67        0.60      1.08 o
  -7   6   5        0.63        0.81      1.07 o
  -6   6   5       27.84       27.70      1.44 o
  -5   6   5      118.20      128.76      2.61 o
  -4   6   5        0.70       -0.51      0.67 o
  -3   6   5       51.82       54.08      1.93 o
  -2   6   5      138.91      129.16      2.37 o
  -1   6   5      310.39      305.60      3.99 o
   0   6   5      242.14      240.63      2.91 o
   1   6   5      371.52      358.51      3.83 o
   2   6   5       73.08       71.51      1.36 o
   3   6   5       40.37       42.62      0.95 o
   4   6   5        3.57        3.74      0.53 o
   5   6   5        0.09        0.68      0.53 o
   6   6   5        0.04        0.78      0.61 o
   7   6   5        0.20        0.87      0.61 o
   8   6   5        0.52        0.87      0.60 o
   9   6   5        1.80        1.26      0.85 o
  10   6   5        1.67        2.04      0.66 o
  -7   7   5        9.90       10.56      1.68 o
  -6   7   5       10.74       10.29      1.40 o
  -5   7   5        9.45        8.15      1.11 o
  -4   7   5        3.22        3.87      1.12 o
  -3   7   5        8.99        9.74      1.25 o
  -2   7   5       70.87       75.02      2.57 o
  -1   7   5      125.48      120.52      2.60 o
   0   7   5      138.21      133.58      3.71 o
   1   7   5       46.47       44.96      1.31 o
   2   7   5      171.43      178.42      2.75 o
   3   7   5        0.00       -0.44      0.44 o
   4   7   5       40.29       37.56      1.11 o
   5   7   5       30.65       35.93      2.06 o
   6   7   5       12.60       14.07      1.12 o
   7   7   5        5.82        4.19      0.85 o
   8   7   5        2.51        2.01      0.75 o
   9   7   5        5.50        5.96      0.95 o
  -6   8   5       14.53       15.09      2.23 o
  -5   8   5        0.16       -0.01      1.17 o
  -4   8   5       10.55       12.60      2.01 o
  -3   8   5       27.10       22.39      1.91 o
  -2   8   5       13.82       15.29      1.65 o
  -1   8   5        9.27       11.11      1.31 o
   0   8   5        0.65        3.03      1.00 o
   1   8   5        0.06       -0.07      0.86 o
   2   8   5       40.68       37.45      1.88 o
   3   8   5        3.12        3.00      0.82 o
   4   8   5        0.49       -0.33      0.56 o
   5   8   5       20.62       19.48      2.15 o
   6   8   5       61.71       66.51      2.64 o
   7   8   5        4.23        5.19      1.14 o
   8   8   5        1.60        1.10      1.22 o
  -5   9   5        0.03       -0.75      1.88 o
  -4   9   5        2.91        2.13      1.90 o
  -3   9   5        0.25       -1.25      1.25 o
  -2   9   5        0.03        0.48      1.30 o
  -1   9   5        0.05       -1.02      1.02 o
   0   9   5        0.01        0.40      1.00 o
   1   9   5        3.36        4.14      1.23 o
   2   9   5        9.15       13.53      1.39 o
   3   9   5        6.90        7.79      1.46 o
   4   9   5        1.96        1.43      1.08 o
   5   9   5        2.18       -0.12      1.52 o
   6   9   5       24.05       22.11      2.43 o
   7   9   5       18.28       16.64      2.31 o
  -4  10   5        6.54        8.24      2.99 o
  -3  10   5       19.58       17.06      3.17 o
  -2  10   5        5.56        3.21      1.89 o
  -1  10   5        5.92        6.38      2.85 o
   0  10   5       10.57       14.31      1.93 o
   1  10   5        0.01        0.41      1.94 o
   2  10   5        8.63        7.66      2.30 o
   3  10   5       23.02       26.13      2.62 o
   4  10   5        6.57        6.33      1.66 o
   5  10   5        4.56        8.98      3.45 o
   6  10   5       23.19       21.37      4.07 o
  -2  11   5        3.82        6.00      3.92 o
  -1  11   5        0.56       -0.71      1.80 o
   0  11   5       22.13       19.15      4.32 o
   1  11   5       21.80       16.10      3.78 o
   2  11   5        2.09       -2.69      2.69 o
   3  11   5       21.69       28.00      2.85 o
   4  11   5        2.97        5.35      2.80 o
  -3 -10   6        3.54        4.85      2.51 o
  -2 -10   6        7.21        6.63      2.33 o
  -1 -10   6        6.93        4.94      3.20 o
   0 -10   6       14.83        7.78      3.49 o
   1 -10   6        6.88        8.85      1.81 o
   2 -10   6        2.51        2.17      2.14 o
   3 -10   6        0.03       -1.59      1.59 o
   4 -10   6        6.04        8.27      2.89 o
  -5  -9   6        0.92        5.05      3.02 o
  -4  -9   6        1.89        0.99      1.25 o
  -3  -9   6       11.04       15.78      4.91 o
  -2  -9   6       21.05       27.14      2.78 o
  -1  -9   6        8.67        7.05      1.72 o
   0  -9   6       43.19       48.34      2.41 o
   1  -9   6        0.34       -1.00      1.16 o
   2  -9   6        0.12        0.23      1.12 o
   3  -9   6        3.58        4.69      1.49 o
   4  -9   6        4.53        5.60      1.54 o
   5  -9   6       10.32        9.68      3.44 o
   6  -9   6        2.67        9.61      2.34 o
  -6  -8   6        2.47        3.45      1.71 o
  -5  -8   6        5.76        2.54      1.68 o
  -4  -8   6        7.59        6.74      1.27 o
  -3  -8   6       20.96       20.41      1.87 o
  -2  -8   6       76.76       77.72      3.25 o
  -1  -8   6        0.05       -0.29      0.95 o
   0  -8   6        2.28        0.53      1.06 o
   1  -8   6        4.85        2.30      1.12 o
   2  -8   6        4.87        5.48      1.31 o
   3  -8   6        6.93        8.90      1.46 o
   4  -8   6        0.74        0.65      1.11 o
   5  -8   6        0.02       -1.12      1.12 o
   6  -8   6       15.63       23.48      2.46 o
   7  -8   6        0.66       -0.11      2.69 o
  -7  -7   6        2.16        3.11      1.23 o
  -6  -7   6        7.38        7.82      1.42 o
  -5  -7   6        0.53        0.41      1.18 o
  -4  -7   6        0.71        0.05      0.79 o
  -3  -7   6       23.37       24.78      1.62 o
  -2  -7   6      440.62      427.52      7.20 o
  -1  -7   6      119.79      115.92      2.64 o
   0  -7   6        0.01       -0.27      0.82 o
   1  -7   6        0.28        1.57      0.96 o
   2  -7   6       47.12       48.02      1.97 o
   3  -7   6       72.01       65.39      2.66 o
   4  -7   6       20.63       18.41      1.66 o
   5  -7   6        0.08       -0.95      0.98 o
   6  -7   6       20.76       18.25      1.79 o
   7  -7   6       15.82       17.41      3.38 o
   8  -7   6        2.13        2.98      2.36 o
   9  -7   6        8.78        8.10      3.34 o
  -8  -6   6        0.01       -1.09      1.38 o
  -7  -6   6        0.52        0.27      1.01 o
  -6  -6   6       12.27        7.33      1.30 o
  -5  -6   6        0.45        0.27      0.90 o
  -4  -6   6       33.68       30.15      1.05 o
  -3  -6   6       13.65       10.20      0.75 o
  -2  -6   6        9.93       10.59      0.89 o
  -1  -6   6     1056.65     1047.00     11.34 o
   0  -6   6      101.34       99.77      1.77 o
   1  -6   6      195.18      200.52      3.01 o
   2  -6   6       13.95       12.06      1.04 o
   3  -6   6       17.92       20.93      1.15 o
   4  -6   6      359.70      323.04      6.08 o
   5  -6   6        0.39        0.31      0.78 o
   6  -6   6       79.48       69.55      2.13 o
   7  -6   6       24.17       23.31      1.55 o
   8  -6   6        1.26       -0.45      1.09 o
   9  -6   6       15.33       18.59      1.68 o
  -8  -5   6        0.63       -1.06      1.06 o
  -7  -5   6        0.09       -0.56      0.80 o
  -6  -5   6        0.16       -0.47      0.82 o
  -5  -5   6       88.42       75.65      2.71 o
  -4  -5   6       40.00       42.75      1.19 o
  -3  -5   6       41.71       35.55      1.01 o
  -2  -5   6       39.34       38.11      1.08 o
  -1  -5   6      528.82      537.97      5.94 o
   0  -5   6      373.42      357.67      4.03 o
   1  -5   6       84.89       85.87      1.59 o
   2  -5   6        4.36        3.66      0.62 o
   3  -5   6       26.22       21.26      1.16 o
   4  -5   6       57.05       55.36      1.46 o
   5  -5   6        0.10       -0.78      0.78 o
   6  -5   6        4.99        6.73      1.17 o
   7  -5   6       10.66       10.87      1.11 o
   8  -5   6        8.65        7.96      1.24 o
   9  -5   6        1.49        1.15      1.12 o
  10  -5   6        0.94        2.11      3.14 o
  -9  -4   6        1.13       -1.56      1.85 o
  -8  -4   6        0.51        1.23      0.90 o
  -7  -4   6        0.08       -0.07      0.82 o
  -6  -4   6       25.39       26.16      1.56 o
  -5  -4   6       15.00       13.70      1.03 o
  -4  -4   6       10.74        9.03      0.56 o
  -3  -4   6      436.41      452.92      4.40 o
  -2  -4   6        4.80        4.31      0.50 o
  -1  -4   6      424.70      450.23      4.69 o
   0  -4   6      345.60      350.68      3.85 o
   1  -4   6      100.26      110.31      1.77 o
   2  -4   6      124.12      123.00      1.92 o
   3  -4   6      271.44      261.20      3.19 o
   4  -4   6       11.14       11.59      0.75 o
   5  -4   6        3.10        0.00      0.51 o
   6  -4   6        0.11       -0.53      0.53 o
   7  -4   6       13.91       17.26      1.09 o
   8  -4   6        0.90        0.83      0.89 o
   9  -4   6        1.51        0.89      0.82 o
  10  -4   6        4.10        5.02      1.85 o
  -9  -3   6        9.76       17.86      1.87 o
  -8  -3   6       15.00       12.79      1.18 o
  -7  -3   6        9.55       10.58      1.10 o
  -6  -3   6       83.61       73.66      2.20 o
  -5  -3   6       20.71       18.73      1.07 o
  -4  -3   6       42.90       39.36      0.95 o
  -3  -3   6       22.56       18.81      0.67 o
  -2  -3   6       60.25       53.75      1.11 o
  -1  -3   6      147.14      159.92      1.90 o
   0  -3   6       86.09       89.37      1.40 o
   1  -3   6       11.49        9.49      0.56 o
   2  -3   6      545.27      563.67      5.58 o
   3  -3   6        9.66        8.16      0.53 o
   4  -3   6        7.82        7.78      0.57 o
   5  -3   6       80.64       72.79      1.38 o
   6  -3   6        0.23       -0.39      0.39 o
   7  -3   6        6.09        5.51      0.57 o
   8  -3   6        0.10        0.26      0.60 o
   9  -3   6        2.02        1.27      1.12 o
  10  -3   6       13.58       13.23      2.10 o
  11  -3   6       21.71       26.46      2.82 o
  -9  -2   6       27.47       34.56      1.93 o
  -8  -2   6        2.01        1.82      0.89 o
  -7  -2   6       24.98       27.63      1.43 o
  -6  -2   6       62.87       59.16      1.63 o
  -5  -2   6      251.28      268.79      3.27 o
  -4  -2   6       19.45       16.89      0.60 o
  -3  -2   6      150.48      148.80      1.85 o
  -2  -2   6      144.12      158.04      2.02 o
  -1  -2   6      170.96      203.52      2.19 o
   0  -2   6        4.05        2.78      0.39 o
   1  -2   6       48.25       56.96      1.03 o
   2  -2   6      262.57      273.23      3.06 o
   3  -2   6       58.90       54.77      1.08 o
   4  -2   6       64.91       57.75      1.16 o
   5  -2   6       47.71       53.57      1.02 o
   6  -2   6       17.64       21.85      0.69 o
   7  -2   6       78.22       81.69      1.29 o
   8  -2   6        0.26       -0.58      0.76 o
   9  -2   6       55.69       56.99      2.20 o
  10  -2   6        0.84       -0.88      2.42 o
  11  -2   6       19.23       23.81      1.98 o
  -9  -1   6        0.00       -0.37      0.98 o
  -8  -1   6        1.27        2.30      1.62 o
  -7  -1   6       34.23       33.70      1.76 o
  -6  -1   6      523.94      537.41     11.76 o
  -5  -1   6       35.22       32.36      0.84 o
  -4  -1   6      296.09      263.55      2.67 o
  -3  -1   6       64.92       59.09      1.02 o
  -2  -1   6       52.96       54.44      0.98 o
  -1  -1   6      801.20      854.70      7.11 o
   0  -1   6      239.04      230.18      2.47 o
   1  -1   6      479.06      445.60      3.83 o
   2  -1   6       36.96       25.31      0.85 o
   3  -1   6      692.78      727.58      6.15 o
   4  -1   6     1407.33     1485.53     11.86 o
   5  -1   6       22.55       20.61      0.57 o
   6  -1   6        0.46       -0.29      0.29 o
   7  -1   6       63.49       59.83      1.73 o
   8  -1   6       24.92       21.20      1.19 o
   9  -1   6      123.77      125.46      4.00 o
  10  -1   6        1.51        1.68      1.17 o
  11  -1   6        4.93        4.74      1.32 o
  -9   0   6        2.35        0.64      0.97 o
  -8   0   6       15.40       17.76      1.36 o
  -7   0   6       22.65       19.59      1.26 o
  -6   0   6      171.37      179.28      2.47 o
  -5   0   6        2.31        4.16      0.51 o
  -4   0   6      164.90      173.61      2.00 o
  -3   0   6      120.60      127.21      2.08 o
  -2   0   6      305.80      340.84      3.10 o
  -1   0   6        5.12        5.12      0.60 o
   0   0   6      202.85      205.53      2.06 o
   1   0   6      340.81      341.94      3.17 o
   2   0   6       35.17       29.70      0.67 o
   3   0   6       11.03       12.97      0.46 o
   4   0   6      133.36      116.30      1.28 o
   5   0   6      354.94      344.63      2.99 o
   6   0   6       31.68       34.70      1.13 o
   7   0   6       64.63       54.69      1.50 o
   8   0   6      101.79      103.88      2.18 o
   9   0   6       35.63       37.94      1.60 o
  10   0   6        0.02       -0.39      0.75 o
  11   0   6        8.63        9.21      1.42 o
  -9   1   6        5.07        5.64      1.19 o
  -8   1   6        2.08        4.93      1.02 o
  -7   1   6      117.73      123.32      2.79 o
  -6   1   6       18.20       20.71      0.79 o
  -5   1   6        5.29        8.22      0.56 o
  -4   1   6        6.34        7.25      0.51 o
  -3   1   6      365.86      410.35      3.66 o
  -2   1   6        0.36        0.50      0.32 o
  -1   1   6      451.39      471.24      4.24 o
   0   1   6       56.28       66.33      0.96 o
   1   1   6       17.71       11.38      0.43 o
   2   1   6      730.10      725.02      5.35 o
   3   1   6      162.93      173.06      1.68 o
   4   1   6       75.65       83.23      1.02 o
   5   1   6       12.46       10.64      0.45 o
   6   1   6       27.14       20.24      0.76 o
   7   1   6        1.53        0.17      0.48 o
   8   1   6       15.73       14.53      0.82 o
   9   1   6       26.87       27.06      1.26 o
  10   1   6        5.60        3.44      0.79 o
  11   1   6        3.34        3.10      1.03 o
  -9   2   6        2.16        3.97      1.30 o
  -8   2   6       47.20       51.62      2.18 o
  -7   2   6        6.90        6.67      0.81 o
  -6   2   6      171.95      165.14      2.22 o
  -5   2   6      162.80      152.98      2.08 o
  -4   2   6      117.61      116.54      1.63 o
  -3   2   6      356.39      376.00      3.98 o
  -2   2   6      338.06      314.72      2.94 o
  -1   2   6      160.43      203.22      2.38 o
   0   2   6       52.30       63.65      1.08 o
   1   2   6      315.54      350.72      3.22 o
   2   2   6      759.69      784.35      5.97 o
   3   2   6      428.90      481.88      3.99 o
   4   2   6       17.72       14.21      0.41 o
   5   2   6        0.07        0.10      0.31 o
   6   2   6        1.83        2.91      0.41 o
   7   2   6        4.69        5.40      0.50 o
   8   2   6        0.31        0.36      0.64 o
   9   2   6        0.18        0.47      0.56 o
  10   2   6       48.94       50.24      1.86 o
  11   2   6        5.93        6.71      1.96 o
  -9   3   6        0.13       -0.85      1.49 o
  -8   3   6        0.12        0.38      0.77 o
  -7   3   6        0.03       -0.61      0.71 o
  -6   3   6       65.12       68.77      2.06 o
  -5   3   6       40.03       44.66      1.16 o
  -4   3   6       14.24       11.81      0.87 o
  -3   3   6      204.72      217.94      2.35 o
  -2   3   6       24.87       25.14      0.69 o
  -1   3   6      584.42      624.23      5.79 o
   0   3   6        2.57        6.96      0.46 o
   1   3   6      124.03      107.41      1.52 o
   2   3   6        0.05       -0.15      0.29 o
   3   3   6       96.89       84.59      1.16 o
   4   3   6       11.71       13.11      0.41 o
   5   3   6      186.62      185.83      2.64 o
   6   3   6      161.87      154.18      2.34 o
   7   3   6       58.18       55.35      1.21 o
   8   3   6      221.22      220.05      3.00 o
   9   3   6        9.72        9.37      0.90 o
  10   3   6       10.17       15.37      1.39 o
  11   3   6       10.26       10.83      1.05 o
  -9   4   6        2.68        3.84      3.45 o
  -8   4   6        1.67        1.09      0.97 o
  -7   4   6        2.41        1.27      0.84 o
  -6   4   6        3.50        2.52      0.84 o
  -5   4   6       50.13       51.73      1.50 o
  -4   4   6       66.45       64.94      1.48 o
  -3   4   6       58.24       56.87      1.44 o
  -2   4   6       48.74       40.88      0.95 o
  -1   4   6       52.79       48.97      1.12 o
   0   4   6       10.55        9.45      0.59 o
   1   4   6      246.92      235.91      3.05 o
   2   4   6     1776.96     1801.08     15.04 o
   3   4   6        9.90       13.12      0.52 o
   4   4   6      340.16      349.20      3.54 o
   5   4   6      144.79      134.73      2.18 o
   6   4   6       52.68       52.59      1.27 o
   7   4   6       45.63       42.84      1.12 o
   8   4   6       42.32       39.07      1.27 o
   9   4   6       67.84       64.53      3.29 o
  10   4   6       32.08       34.74      4.54 o
  11   4   6        1.15        2.07      3.31 o
  -8   5   6        0.12        0.08      1.16 o
  -7   5   6       27.71       30.08      1.75 o
  -6   5   6       55.34       49.78      1.73 o
  -5   5   6        4.27        5.07      0.79 o
  -4   5   6      123.52      128.37      2.43 o
  -3   5   6       41.98       42.81      1.52 o
  -2   5   6      116.44      126.27      2.13 o
  -1   5   6      572.27      559.05      5.52 o
   0   5   6       46.56       46.07      1.06 o
   1   5   6       27.73       28.69      0.96 o
   2   5   6       48.26       51.13      1.18 o
   3   5   6       38.19       37.54      0.88 o
   4   5   6       50.86       52.13      0.91 o
   5   5   6        2.44        2.73      0.56 o
   6   5   6        0.28       -0.13      0.46 o
   7   5   6        4.46        4.17      0.87 o
   8   5   6       16.65       19.41      1.35 o
   9   5   6       19.22       20.86      1.08 o
  10   5   6       33.29       36.10      1.41 o
  -8   6   6        1.33        2.77      1.76 o
  -7   6   6       12.41       14.68      1.87 o
  -6   6   6       14.82       14.86      1.68 o
  -5   6   6       17.99       13.32      1.08 o
  -4   6   6       12.14       12.70      1.00 o
  -3   6   6       68.87       67.44      2.55 o
  -2   6   6       46.78       46.38      1.48 o
  -1   6   6      440.40      426.08      5.98 o
   0   6   6       24.93       25.06      0.94 o
   1   6   6       20.41       19.93      0.85 o
   2   6   6        0.81        0.71      0.45 o
   3   6   6      115.61      114.00      1.63 o
   4   6   6       45.42       49.36      0.94 o
   5   6   6        5.52        6.02      1.10 o
   6   6   6        8.18        7.60      1.10 o
   7   6   6      125.73      122.04      2.70 o
   8   6   6       35.17       37.65      1.47 o
   9   6   6        2.06        2.62      0.76 o
  10   6   6        5.63        6.08      0.82 o
  -7   7   6        3.67        4.76      2.73 o
  -6   7   6        0.01       -1.53      2.18 o
  -5   7   6        2.54        1.25      0.95 o
  -4   7   6        0.24        0.47      0.85 o
  -3   7   6       48.17       44.37      2.24 o
  -2   7   6        0.38        1.08      1.14 o
  -1   7   6      232.76      236.83      5.07 o
   0   7   6      198.38      188.82      3.76 o
   1   7   6      100.19       96.23      2.17 o
   2   7   6      245.10      240.68      3.39 o
   3   7   6        0.17       -0.49      0.49 o
   4   7   6       33.62       35.77      1.11 o
   5   7   6       59.23       63.68      2.70 o
   6   7   6       22.04       19.60      1.31 o
   7   7   6       70.62       68.02      2.14 o
   8   7   6       27.20       31.01      1.47 o
   9   7   6        9.93       11.07      1.85 o
  -6   8   6        1.73        0.25      2.73 o
  -5   8   6       10.36       10.65      2.00 o
  -4   8   6       45.28       47.89      2.59 o
  -3   8   6        1.63        1.49      1.17 o
  -2   8   6       13.05       11.57      1.55 o
  -1   8   6        1.20        0.30      1.01 o
   0   8   6       50.60       47.97      2.06 o
   1   8   6       42.85       46.72      1.97 o
   2   8   6       64.42       59.39      2.42 o
   3   8   6       11.83       11.55      1.25 o
   4   8   6        1.80        1.54      0.69 o
   5   8   6       43.84       45.05      2.96 o
   6   8   6        1.26        1.30      1.51 o
   7   8   6       10.94       12.30      1.91 o
   8   8   6       16.05       17.84      3.16 o
  -5   9   6        3.37       -0.54      3.02 o
  -4   9   6        1.58       -0.69      1.79 o
  -3   9   6        0.76        1.56      1.52 o
  -2   9   6        2.44        2.81      1.37 o
  -1   9   6        4.78        1.71      1.35 o
   0   9   6       61.75       56.83      2.62 o
   1   9   6        1.73        1.07      1.58 o
   2   9   6        8.89        5.94      1.42 o
   3   9   6        3.70        1.55      1.30 o
   4   9   6        7.11        7.02      1.38 o
   5   9   6       33.24       40.33      7.49 o
   6   9   6       25.41       30.92      2.85 o
   7   9   6        0.70        0.20      1.67 o
  -3  10   6       10.59       10.16      2.95 o
  -2  10   6       10.41       11.44      2.25 o
  -1  10   6       10.54       10.73      1.98 o
   0  10   6        6.17        3.85      1.64 o
   1  10   6        2.00        1.89      2.76 o
   2  10   6        0.05        2.23      2.06 o
   3  10   6        1.21        1.61      1.91 o
   4  10   6        4.02        2.94      5.12 o
   5  10   6       39.67       46.41      5.16 o
   6  10   6       17.97       20.64      4.18 o
  -1  11   6        5.34        7.12      4.11 o
   0  11   6        1.35        1.89      3.52 o
   1  11   6        6.83        3.92      3.34 o
   2  11   6        1.98       -0.44      2.80 o
   3  11   6        1.75       -0.42      1.97 o
  -2 -10   7        9.50       11.52      3.38 o
  -1 -10   7        3.07        6.69      3.13 o
   0 -10   7        1.86       -1.64      2.91 o
   1 -10   7        0.01        0.57      3.05 o
   2 -10   7        8.77       10.94      2.16 o
   3 -10   7        5.07        8.61      2.85 o
   4 -10   7        0.73        1.99      2.46 o
  -4  -9   7       14.01       15.97      1.85 o
  -3  -9   7        2.32        4.47      2.11 o
  -2  -9   7        3.53        2.86      1.99 o
  -1  -9   7       10.87       11.14      2.58 o
   0  -9   7        7.86        6.01      1.85 o
   1  -9   7        0.00       -1.39      1.76 o
   2  -9   7        3.31       -0.01      1.38 o
   3  -9   7        4.24        4.33      1.57 o
   4  -9   7        3.38        7.74      2.04 o
   5  -9   7        0.18       -0.24      1.82 o
   6  -9   7        0.58        2.27      1.99 o
  -5  -8   7        0.29        1.11      1.61 o
  -4  -8   7        4.49        5.99      1.91 o
  -3  -8   7        3.44        2.51      1.33 o
  -2  -8   7        2.88        0.46      1.28 o
  -1  -8   7        2.65        1.70      1.67 o
   0  -8   7       43.41       40.61      2.21 o
   1  -8   7       79.77       69.45      2.80 o
   2  -8   7        0.09       -0.46      1.12 o
   3  -8   7       17.98       18.88      1.82 o
   4  -8   7        0.36       -1.13      1.13 o
   5  -8   7        0.05       -1.16      1.16 o
   6  -8   7        0.72       -0.55      1.68 o
   7  -8   7       14.53       17.77      3.96 o
  -6  -7   7        0.16        0.99      1.22 o
  -5  -7   7        3.62        4.18      1.96 o
  -4  -7   7        8.50        8.87      1.18 o
  -3  -7   7        9.40        8.31      1.46 o
  -2  -7   7        4.86        6.49      1.19 o
  -1  -7   7       55.81       49.45      1.82 o
   0  -7   7       81.11       76.20      2.26 o
   1  -7   7      140.46      151.71      3.54 o
   2  -7   7      265.28      241.09      5.25 o
   3  -7   7       24.68       21.22      1.75 o
   4  -7   7       14.95       20.30      2.05 o
   5  -7   7        9.33       10.32      1.79 o
   6  -7   7        6.12        8.49      1.85 o
   7  -7   7       16.03       16.83      3.60 o
   8  -7   7       10.79       18.17      3.45 o
  -7  -6   7       10.00       13.06      1.56 o
  -6  -6   7        7.16        7.48      1.32 o
  -5  -6   7        0.33        0.59      1.28 o
  -4  -6   7       38.16       32.68      1.25 o
  -3  -6   7      165.84      153.09      2.87 o
  -2  -6   7       60.70       53.45      1.87 o
  -1  -6   7       12.36       15.24      1.49 o
   0  -6   7       18.68       16.50      1.32 o
   1  -6   7       75.22       70.25      2.11 o
   2  -6   7      102.85       99.72      2.63 o
   3  -6   7       51.60       42.02      1.87 o
   4  -6   7        0.14        0.56      0.92 o
   5  -6   7       48.44       44.00      1.96 o
   6  -6   7        7.78        5.10      1.13 o
   7  -6   7       15.90       21.20      1.69 o
   8  -6   7       31.54       37.60      2.26 o
   9  -6   7        4.61        4.22      1.36 o
  -8  -5   7        3.31        4.11      1.27 o
  -7  -5   7        0.12        0.16      1.00 o
  -6  -5   7        0.05        0.80      1.02 o
  -5  -5   7        0.78       -0.31      0.84 o
  -4  -5   7        5.94        6.28      0.59 o
  -3  -5   7        2.10        1.12      0.54 o
  -2  -5   7       96.67       97.35      1.68 o
  -1  -5   7       73.47       71.22      1.56 o
   0  -5   7       17.47       23.10      1.03 o
   1  -5   7      159.28      155.18      2.36 o
   2  -5   7      157.88      151.75      2.68 o
   3  -5   7      190.91      175.51      3.55 o
   4  -5   7      276.66      267.46      4.72 o
   5  -5   7        0.15       -0.29      0.81 o
   6  -5   7        0.39       -0.56      0.76 o
   7  -5   7        7.31        6.15      1.03 o
   8  -5   7       56.01       63.49      3.70 o
   9  -5   7        2.19        2.51      1.16 o
  10  -5   7        2.52        1.32      1.02 o
  -8  -4   7        4.46        5.13      1.43 o
  -7  -4   7        3.13        3.35      1.09 o
  -6  -4   7        5.20        8.50      1.11 o
  -5  -4   7        0.70        0.89      0.80 o
  -4  -4   7        7.22        7.41      0.61 o
  -3  -4   7        2.88        0.76      0.48 o
  -2  -4   7       55.54       51.47      1.35 o
  -1  -4   7       36.97       28.25      0.92 o
   0  -4   7       23.93       27.41      1.17 o
   1  -4   7       29.93       27.81      0.95 o
   2  -4   7       62.62       63.16      1.48 o
   3  -4   7      100.02       97.61      1.75 o
   4  -4   7      332.31      317.08      4.77 o
   5  -4   7       50.63       49.74      1.45 o
   6  -4   7       10.07       13.03      0.94 o
   7  -4   7       19.41       18.19      1.15 o
   8  -4   7       52.75       56.43      2.00 o
   9  -4   7        0.04        0.26      0.82 o
  10  -4   7        2.73        2.08      1.42 o
  -8  -3   7        0.87        1.88      1.11 o
  -7  -3   7       12.77       15.10      1.26 o
  -6  -3   7       11.95       13.57      1.23 o
  -5  -3   7       29.42       38.71      1.12 o
  -4  -3   7       16.02       14.51      0.70 o
  -3  -3   7        0.78        1.07      0.53 o
  -2  -3   7       25.11       26.12      0.88 o
  -1  -3   7        1.59       -0.30      0.41 o
   0  -3   7      154.68      160.78      2.32 o
   1  -3   7       65.99       73.79      1.34 o
   2  -3   7      162.32      180.16      2.30 o
   3  -3   7       53.55       50.41      1.09 o
   4  -3   7      144.25      140.78      2.23 o
   5  -3   7      127.33      120.30      1.85 o
   6  -3   7       15.84       16.65      0.77 o
   7  -3   7       16.10       15.53      0.87 o
   8  -3   7        2.82        1.64      0.58 o
   9  -3   7        4.91        2.39      1.04 o
  10  -3   7        0.54        2.33      1.30 o
  11  -3   7        8.65       10.22      2.24 o
  -9  -2   7        5.12        4.99      1.25 o
  -8  -2   7        0.42        3.25      1.14 o
  -7  -2   7        1.56        2.04      0.95 o
  -6  -2   7        5.71        2.43      0.94 o
  -5  -2   7       67.91       63.45      1.13 o
  -4  -2   7        3.35        2.16      0.46 o
  -3  -2   7      151.54      150.47      1.96 o
  -2  -2   7      150.34      163.80      2.20 o
  -1  -2   7      266.65      263.52      2.87 o
   0  -2   7      550.75      651.20      7.44 o
   1  -2   7      290.89      314.61      3.30 o
   2  -2   7       10.55        7.79      0.58 o
   3  -2   7      257.77      281.06      3.21 o
   4  -2   7       27.55       24.99      0.83 o
   5  -2   7       90.42       88.66      1.53 o
   6  -2   7       13.47       11.29      0.61 o
   7  -2   7       51.18       48.00      1.11 o
   8  -2   7       31.11       25.54      1.23 o
   9  -2   7        8.39        8.28      1.91 o
  10  -2   7        1.80        2.62      1.17 o
  11  -2   7        0.20        2.38      1.49 o
  -9  -1   7        9.31       13.45      2.63 o
  -8  -1   7        5.87        7.36      1.28 o
  -7  -1   7        0.60       -0.04      0.83 o
  -6  -1   7        5.10        7.05      0.97 o
  -5  -1   7        9.20        5.81      0.54 o
  -4  -1   7      122.46      122.21      1.80 o
  -3  -1   7       28.61       33.25      0.85 o
  -2  -1   7       78.44       81.31      1.23 o
  -1  -1   7        0.24        0.21      0.33 o
   0  -1   7      152.26      138.98      1.81 o
   1  -1   7      431.84      493.03      4.27 o
   2  -1   7      712.99      721.32      6.19 o
   3  -1   7      156.21      161.84      1.90 o
   4  -1   7      245.96      282.43      2.72 o
   5  -1   7        2.13        5.74      0.43 o
   6  -1   7      112.98      105.74      1.55 o
   7  -1   7       15.01       13.76      0.62 o
   8  -1   7       91.80       87.84      2.56 o
   9  -1   7       18.65       16.68      1.79 o
  10  -1   7       19.19       22.89      1.70 o
  11  -1   7        4.49        6.73      1.36 o
  -9   0   7       12.15       15.53      1.81 o
  -8   0   7       15.27       22.58      1.56 o
  -7   0   7        0.01       -0.83      0.83 o
  -6   0   7        8.92        7.48      0.64 o
  -5   0   7       21.17       25.08      1.14 o
  -4   0   7      175.43      181.54      2.28 o
  -3   0   7       65.97       75.16      1.52 o
  -2   0   7      312.31      297.00      2.88 o
  -1   0   7      399.05      414.82      3.88 o
   0   0   7      111.89      115.74      1.52 o
   1   0   7      310.64      318.46      3.09 o
   2   0   7      108.51      112.55      1.54 o
   3   0   7      888.49      886.15      6.77 o
   4   0   7      651.50      656.81      5.39 o
   5   0   7       22.05       19.74      0.57 o
   6   0   7       58.46       62.19      1.09 o
   7   0   7      123.08      116.39      2.36 o
   8   0   7      156.96      149.23      2.56 o
   9   0   7       16.09       15.24      1.51 o
  10   0   7       23.57       29.35      1.74 o
  11   0   7        3.47        3.49      1.26 o
  -9   1   7        6.17        5.39      1.44 o
  -8   1   7        8.89        9.25      1.26 o
  -7   1   7        3.20        2.13      0.75 o
  -6   1   7        8.32       10.43      0.67 o
  -5   1   7        0.04       -0.11      0.47 o
  -4   1   7       64.48       69.84      1.27 o
  -3   1   7      132.51      125.51      1.81 o
  -2   1   7      108.26       97.21      1.44 o
  -1   1   7        5.47        2.97      0.38 o
   0   1   7       63.81       70.34      1.06 o
   1   1   7       24.51       24.73      0.62 o
   2   1   7      366.84      368.43      3.14 o
   3   1   7     1123.03     1097.59      8.92 o
   4   1   7       60.51       59.05      0.93 o
   5   1   7      218.55      205.92      2.00 o
   6   1   7        1.11        1.93      0.50 o
   7   1   7       56.45       55.53      1.38 o
   8   1   7      197.76      202.00      3.76 o
   9   1   7       12.60       12.15      0.91 o
  10   1   7       29.96       29.59      1.46 o
  11   1   7        4.56        5.11      0.96 o
  -9   2   7        2.24        1.87      1.65 o
  -8   2   7       18.51       23.28      1.87 o
  -7   2   7        0.95        0.42      0.80 o
  -6   2   7        1.57        0.10      0.65 o
  -5   2   7       33.77       36.22      1.13 o
  -4   2   7        1.34        1.66      0.56 o
  -3   2   7        1.00        0.56      0.45 o
  -2   2   7       59.51       76.15      1.34 o
  -1   2   7       75.42       99.43      1.83 o
   0   2   7       32.65       28.48      0.75 o
   1   2   7      781.46      797.42      6.41 o
   2   2   7       11.97       11.51      0.46 o
   3   2   7     1647.19     1699.18     12.89 o
   4   2   7      213.57      217.83      2.12 o
   5   2   7        7.89        8.03      0.35 o
   6   2   7      130.81      123.62      1.92 o
   7   2   7      253.07      260.30      3.54 o
   8   2   7        0.24        0.18      0.57 o
   9   2   7       54.89       60.73      1.93 o
  10   2   7        0.94        1.22      0.84 o
  11   2   7        2.78        3.65      1.01 o
  -8   3   7       10.79       10.57      1.39 o
  -7   3   7       35.48       40.27      2.25 o
  -6   3   7        1.79        1.96      0.72 o
  -5   3   7        1.54       -0.56      0.56 o
  -4   3   7        0.01       -0.44      0.44 o
  -3   3   7       67.18       60.27      1.19 o
  -2   3   7       76.58       95.67      1.87 o
  -1   3   7       60.27       59.11      1.21 o
   0   3   7       61.27       68.41      1.20 o
   1   3   7       41.52       50.18      1.06 o
   2   3   7       48.09       47.93      0.85 o
   3   3   7      195.94      208.37      2.12 o
   4   3   7       90.55       81.18      1.10 o
   5   3   7       82.11       82.14      1.40 o
   6   3   7       30.69       26.49      0.97 o
   7   3   7      228.36      225.73      3.63 o
   8   3   7        4.27        6.10      0.71 o
   9   3   7        0.76        1.12      0.69 o
  10   3   7        0.37        0.72      0.79 o
  11   3   7        4.95        5.05      0.99 o
  -8   4   7        1.03        1.46      1.21 o
  -7   4   7        0.32        1.14      1.00 o
  -6   4   7        0.04       -0.44      0.59 o
  -5   4   7        0.13       -0.59      0.59 o
  -4   4   7        4.51        4.45      0.72 o
  -3   4   7       11.99       13.28      0.73 o
  -2   4   7        4.85        5.84      0.51 o
  -1   4   7        0.80        1.76      0.45 o
   0   4   7      234.05      232.18      2.77 o
   1   4   7       90.28       71.54      1.32 o
   2   4   7      124.78      135.92      1.77 o
   3   4   7       55.62       61.59      1.09 o
   4   4   7       20.06       17.46      0.55 o
   5   4   7       78.68       78.86      1.68 o
   6   4   7       77.48       76.22      1.64 o
   7   4   7        3.99        3.56      0.67 o
   8   4   7        0.32       -0.53      0.53 o
   9   4   7       83.58       90.85      1.82 o
  10   4   7       16.13       16.60      1.83 o
  11   4   7        1.74        0.13      2.54 o
  -8   5   7        1.40        1.43      1.90 o
  -7   5   7        1.22        0.68      1.22 o
  -6   5   7       26.45       21.82      3.02 o
  -5   5   7        0.13        0.13      0.78 o
  -4   5   7        3.80        1.37      0.67 o
  -3   5   7       24.93       23.12      1.06 o
  -2   5   7      348.53      346.56      4.02 o
  -1   5   7      199.09      183.26      2.82 o
   0   5   7      163.82      171.21      2.24 o
   1   5   7      411.65      442.25      4.30 o
   2   5   7       41.00       49.71      1.20 o
   3   5   7       24.19       23.93      0.76 o
   4   5   7       15.91       18.80      0.62 o
   5   5   7        3.01        2.90      0.62 o
   6   5   7        1.02        0.48      0.54 o
   7   5   7       13.60       13.47      0.94 o
   8   5   7        0.01        0.28      0.62 o
   9   5   7        8.01        7.35      0.89 o
  10   5   7       15.30       16.02      1.19 o
  -7   6   7        8.34        4.91      1.79 o
  -6   6   7        0.10       -0.81      2.16 o
  -5   6   7       58.85       52.59      2.00 o
  -4   6   7        1.23        2.09      0.86 o
  -3   6   7       19.79       21.63      1.15 o
  -2   6   7      390.21      389.47      5.32 o
  -1   6   7       35.42       33.32      1.28 o
   0   6   7        9.02       10.02      0.85 o
   1   6   7       43.35       45.31      1.31 o
   2   6   7     1737.30     1737.50     21.53 o
   3   6   7      419.25      408.02      5.16 o
   4   6   7      237.92      232.81      4.24 o
   5   6   7       19.04       21.47      1.16 o
   6   6   7        1.60        1.36      0.77 o
   7   6   7       21.78       24.07      1.31 o
   8   6   7        0.15        0.00      0.70 o
   9   6   7        0.02       -0.77      0.77 o
  10   6   7        0.98        0.00      0.85 o
  -6   7   7       18.78       27.55      4.11 o
  -5   7   7        0.16       -0.25      1.39 o
  -4   7   7       11.89       15.15      1.71 o
  -3   7   7       61.84       60.73      2.44 o
  -2   7   7       82.15       76.71      2.55 o
  -1   7   7        9.64        9.45      1.11 o
   0   7   7       18.39       16.07      1.79 o
   1   7   7        3.96        3.81      0.97 o
   2   7   7       90.20       87.16      2.06 o
   3   7   7      259.70      253.95      3.66 o
   4   7   7        1.72        3.06      0.70 o
   5   7   7       52.21       49.97      2.05 o
   6   7   7       46.04       50.67      2.01 o
   7   7   7       12.51       13.94      1.43 o
   8   7   7        0.19        0.00      0.79 o
   9   7   7        1.00        0.67      0.94 o
  -5   8   7       15.65       16.86      2.32 o
  -4   8   7       21.57       23.61      2.50 o
  -3   8   7        8.22       12.61      1.70 o
  -2   8   7       24.37       25.41      1.92 o
  -1   8   7       29.98       28.86      1.99 o
   0   8   7       21.38       23.94      1.65 o
   1   8   7       51.17       52.37      2.12 o
   2   8   7       27.41       32.73      2.02 o
   3   8   7        1.85        0.46      0.93 o
   4   8   7        5.69        5.21      1.25 o
   5   8   7        0.43        0.09      1.37 o
   6   8   7       18.03       19.24      3.51 o
   7   8   7       12.61       16.24      2.20 o
   8   8   7        0.25        1.09      1.58 o
  -4   9   7        0.85        1.42      2.32 o
  -3   9   7        0.75       -1.67      1.67 o
  -2   9   7        1.16        0.27      1.40 o
  -1   9   7       41.57       46.41      2.54 o
   0   9   7       43.35       45.49      2.47 o
   1   9   7        0.04       -1.02      1.02 o
   2   9   7        4.72        2.69      1.50 o
   3   9   7        9.71       12.11      1.75 o
   4   9   7        2.98        0.72      1.21 o
   5   9   7        2.87        2.07      1.76 o
   6   9   7        4.73        4.39      1.89 o
   7   9   7        1.17        4.43      3.05 o
  -3  10   7        1.10       -1.36      2.39 o
  -2  10   7        2.46        1.51      2.42 o
  -1  10   7        3.85        6.34      1.98 o
   0  10   7       14.57       20.24      2.75 o
   1  10   7        0.53       -2.40      2.80 o
   2  10   7        7.91        8.84      6.83 o
   3  10   7       28.88       29.73      2.90 o
   4  10   7        6.72        8.95      1.91 o
   5  10   7        1.46        1.49      3.23 o
   1  11   7        2.27        1.93      3.34 o
   2  11   7        0.04       -1.34      2.80 o
  -1 -10   8        0.09       -2.73      2.73 o
   0 -10   8       14.06       13.37      4.03 o
   1 -10   8        9.30        7.81      4.03 o
   2 -10   8        0.07       -1.60      2.66 o
   3 -10   8        0.00       -1.97      2.33 o
  -3  -9   8        3.50        7.86      2.15 o
  -2  -9   8        2.51        1.98      2.04 o
  -1  -9   8        0.30       -1.34      2.65 o
   0  -9   8        6.85        8.65      3.42 o
   1  -9   8        5.26        8.84      2.40 o
   2  -9   8        1.96        2.55      1.63 o
   3  -9   8        8.18        5.09      2.19 o
   4  -9   8        2.98        1.92      3.92 o
   5  -9   8        6.83        6.06      2.48 o
  -5  -8   8       27.33       28.96      2.87 o
  -4  -8   8        0.16       -0.76      1.15 o
  -3  -8   8        6.01        6.58      1.60 o
  -2  -8   8        0.01       -0.61      1.25 o
  -1  -8   8        0.80        0.52      1.01 o
   0  -8   8        3.77        5.63      1.53 o
   1  -8   8       23.30       24.01      1.96 o
   2  -8   8        0.29       -0.48      1.12 o
   3  -8   8        0.14        0.42      1.19 o
   4  -8   8       34.24       35.00      2.32 o
   5  -8   8        0.00        1.07      1.91 o
   6  -8   8       53.31       52.78      3.34 o
   7  -8   8        8.08        7.30      3.31 o
  -6  -7   8        1.94        2.50      1.70 o
  -5  -7   8        1.12        2.21      1.71 o
  -4  -7   8        9.55       13.56      1.35 o
  -3  -7   8        0.01        0.73      1.04 o
  -2  -7   8        3.77        3.43      1.11 o
  -1  -7   8       73.35       74.31      2.44 o
   0  -7   8       19.12       17.75      1.33 o
   1  -7   8      131.13      139.41      3.14 o
   2  -7   8        0.38       -0.57      1.11 o
   3  -7   8       42.10       43.11      2.25 o
   4  -7   8       33.68       29.07      2.02 o
   5  -7   8        0.13        0.31      1.13 o
   6  -7   8       61.90       67.47      3.39 o
   7  -7   8       13.59       16.24      3.67 o
   8  -7   8        0.92        1.85      2.47 o
  -7  -6   8        0.89        2.56      1.64 o
  -6  -6   8        3.66        5.60      1.64 o
  -5  -6   8        5.78        7.44      1.46 o
  -4  -6   8        0.02       -0.24      0.88 o
  -3  -6   8        4.89        5.43      1.18 o
  -2  -6   8        0.27       -0.56      0.82 o
  -1  -6   8       44.08       45.96      1.73 o
   0  -6   8      119.15      115.34      2.93 o
   1  -6   8       11.76       14.82      1.21 o
   2  -6   8       50.61       54.67      1.94 o
   3  -6   8       13.13       13.50      1.52 o
   4  -6   8       14.07       20.17      1.47 o
   5  -6   8        8.00        4.47      1.05 o
   6  -6   8        3.12        3.84      1.10 o
   7  -6   8       27.51       32.36      2.01 o
   8  -6   8        3.53        6.88      1.68 o
   9  -6   8        3.94        4.24      1.60 o
  -7  -5   8        1.71        2.11      1.24 o
  -6  -5   8        2.18        1.45      1.15 o
  -5  -5   8        0.95        1.75      1.09 o
  -4  -5   8        4.43        6.58      0.74 o
  -3  -5   8        0.96        0.63      0.72 o
  -2  -5   8        6.34        3.62      0.79 o
  -1  -5   8      240.16      228.06      3.54 o
   0  -5   8      149.80      136.40      2.79 o
   1  -5   8      219.06      204.39      3.32 o
   2  -5   8        6.86        7.36      0.84 o
   3  -5   8      496.85      473.35      8.26 o
   4  -5   8        5.33        2.66      0.89 o
   5  -5   8       37.85       39.40      1.78 o
   6  -5   8        2.07        2.38      0.95 o
   7  -5   8       41.28       42.08      2.15 o
   8  -5   8       14.95       15.96      1.75 o
   9  -5   8        7.20        6.92      1.52 o
  10  -5   8        2.78       -0.95      1.74 o
  -8  -4   8        1.03        0.32      1.42 o
  -7  -4   8       12.23       16.79      2.03 o
  -6  -4   8        5.62        1.42      1.04 o
  -5  -4   8        4.59        6.88      0.89 o
  -4  -4   8        2.02        4.31      0.63 o
  -3  -4   8        6.21        2.78      0.59 o
  -2  -4   8       14.47       16.86      0.85 o
  -1  -4   8        2.13        2.96      0.61 o
   0  -4   8      294.90      307.99      3.49 o
   1  -4   8       36.23       30.62      1.14 o
   2  -4   8      107.51      111.21      1.96 o
   3  -4   8        0.09       -0.60      0.60 o
   4  -4   8        6.84        6.61      0.80 o
   5  -4   8      154.89      138.96      2.82 o
   6  -4   8        1.72        2.84      0.87 o
   7  -4   8       85.74       78.32      2.31 o
   8  -4   8       14.89       13.22      1.40 o
   9  -4   8        0.17        0.63      1.11 o
  10  -4   8        3.81        2.21      1.47 o
  -8  -3   8        0.06        1.66      1.17 o
  -7  -3   8        4.36        6.85      1.29 o
  -6  -3   8       41.74       44.85      2.26 o
  -5  -3   8        0.01        1.94      0.53 o
  -4  -3   8      426.25      430.14      5.09 o
  -3  -3   8      390.46      401.70      4.15 o
  -2  -3   8       63.13       63.61      1.51 o
  -1  -3   8       27.78       28.07      0.91 o
   0  -3   8      272.57      307.90      3.60 o
   1  -3   8      474.05      473.35      5.02 o
   2  -3   8      183.15      210.69      2.76 o
   3  -3   8       28.10       32.81      1.07 o
   4  -3   8       18.37       17.41      0.80 o
   5  -3   8       20.32       21.80      0.93 o
   6  -3   8       49.44       49.13      1.40 o
   7  -3   8        5.46        4.26      0.77 o
   8  -3   8        2.91        2.64      0.94 o
   9  -3   8       11.95       10.57      0.95 o
  10  -3   8        1.79       -0.18      1.40 o
  -8  -2   8        1.10        1.12      1.82 o
  -7  -2   8        0.25       -0.23      1.56 o
  -6  -2   8       47.84       50.81      2.34 o
  -5  -2   8       62.87       60.89      1.25 o
  -4  -2   8      343.23      333.60      4.07 o
  -3  -2   8       29.25       27.04      0.88 o
  -2  -2   8      204.55      198.47      2.52 o
  -1  -2   8       12.61       15.39      0.70 o
   0  -2   8      334.44      348.88      3.67 o
   1  -2   8      650.34      669.72      6.59 o
   2  -2   8       68.54       69.48      1.65 o
   3  -2   8      217.32      222.71      2.79 o
   4  -2   8       55.26       53.47      1.12 o
   5  -2   8        0.45        1.32      0.43 o
   6  -2   8       45.33       46.61      1.03 o
   7  -2   8       27.37       27.80      0.89 o
   8  -2   8        1.13        1.26      0.66 o
   9  -2   8        0.56        0.96      1.58 o
  10  -2   8        3.50        3.66      1.12 o
  11  -2   8        3.22        3.37      1.45 o
  -8  -1   8        4.55        5.74      1.31 o
  -7  -1   8       16.00       11.61      1.82 o
  -6  -1   8        4.07        4.26      0.72 o
  -5  -1   8      165.89      152.60      2.17 o
  -4  -1   8       87.18       84.73      1.53 o
  -3  -1   8        0.12        0.12      0.40 o
  -2  -1   8        0.23        0.08      0.38 o
  -1  -1   8       73.46       91.79      1.37 o
   0  -1   8      149.15      166.88      2.05 o
   1  -1   8        3.54        5.52      0.50 o
   2  -1   8      236.14      230.93      2.55 o
   3  -1   8        0.99        0.07      0.34 o
   4  -1   8       17.36       16.12      0.62 o
   5  -1   8       90.70       94.69      1.44 o
   6  -1   8      151.88      155.58      1.92 o
   7  -1   8        7.37        5.14      0.49 o
   8  -1   8        4.32        3.02      0.91 o
   9  -1   8        2.26        1.12      0.91 o
  10  -1   8        2.73        2.46      1.01 o
  11  -1   8        6.79        8.82      2.20 o
  -8   0   8       33.32       40.14      2.27 o
  -7   0   8        9.83        9.61      1.43 o
  -6   0   8       40.94       41.91      1.28 o
  -5   0   8        5.90        7.85      0.67 o
  -4   0   8      145.51      154.18      2.27 o
  -3   0   8       10.09       11.66      0.66 o
  -2   0   8        0.15       -0.32      0.37 o
  -1   0   8      269.40      310.91      3.37 o
   0   0   8       37.83       47.83      1.02 o
   1   0   8      356.40      400.36      3.83 o
   2   0   8      106.21      108.25      1.59 o
   3   0   8      428.33      467.54      3.94 o
   4   0   8      151.42      131.89      1.70 o
   5   0   8      439.20      419.04      3.59 o
   6   0   8       79.93       82.55      1.22 o
   7   0   8       74.33       82.63      2.03 o
   8   0   8       15.27       18.01      1.28 o
   9   0   8       18.53       20.35      1.37 o
  10   0   8        6.34        5.76      1.06 o
  11   0   8        0.00       -0.60      1.64 o
  -8   1   8        5.67        5.15      1.47 o
  -7   1   8       28.92       28.02      1.23 o
  -6   1   8       99.48      102.02      2.56 o
  -5   1   8      448.25      443.99      7.14 o
  -4   1   8       12.21       12.06      0.74 o
  -3   1   8       55.10       53.46      1.23 o
  -2   1   8        4.63        6.03      0.52 o
  -1   1   8        3.09        3.42      0.45 o
   0   1   8        9.22       12.67      0.62 o
   1   1   8        0.09        1.16      0.30 o
   2   1   8       58.89       48.99      0.95 o
   3   1   8      791.23      833.49      6.75 o
   4   1   8      137.27      144.37      1.69 o
   5   1   8      996.63     1071.19      8.40 o
   6   1   8       76.11       78.76      1.20 o
   7   1   8       33.29       34.32      1.22 o
   8   1   8        6.12        7.53      0.99 o
   9   1   8      106.16      109.62      3.43 o
  10   1   8       12.30       14.94      1.22 o
  11   1   8        0.16        1.66      1.14 o
  -8   2   8       21.24       17.44      2.31 o
  -7   2   8        1.48        1.79      0.92 o
  -6   2   8       37.75       35.75      1.57 o
  -5   2   8      273.07      281.38      3.96 o
  -4   2   8       68.22       60.84      1.61 o
  -3   2   8       98.63      107.14      2.22 o
  -2   2   8        0.53        1.17      0.40 o
  -1   2   8      120.92      124.74      2.03 o
   0   2   8        3.81        2.09      0.39 o
   1   2   8      362.63      386.06      3.74 o
   2   2   8       19.81       17.32      0.59 o
   3   2   8       20.49       24.12      0.71 o
   4   2   8       30.81       28.17      0.70 o
   5   2   8       62.58       55.21      0.89 o
   6   2   8      358.73      347.74      4.57 o
   7   2   8        1.55        2.88      0.61 o
   8   2   8      234.88      231.35      3.80 o
   9   2   8       64.71       68.81      2.85 o
  10   2   8        0.02        0.41      0.76 o
  11   2   8        0.09        1.85      1.08 o
  -8   3   8        1.93        2.63      1.15 o
  -7   3   8        2.45        1.90      1.03 o
  -6   3   8        2.95        1.81      0.97 o
  -5   3   8        5.13        6.40      0.88 o
  -4   3   8      217.70      215.93      3.05 o
  -3   3   8        7.61       10.96      0.77 o
  -2   3   8      265.92      262.05      3.16 o
  -1   3   8        9.78        9.75      0.63 o
   0   3   8       16.91       13.78      0.68 o
   1   3   8        8.65       10.99      0.59 o
   2   3   8      131.83      144.12      1.66 o
   3   3   8        2.84        1.63      0.37 o
   4   3   8       64.22       62.98      1.04 o
   5   3   8      141.88      144.05      1.59 o
   6   3   8       33.38       36.51      1.22 o
   7   3   8        0.17        0.21      0.50 o
   8   3   8       22.94       20.68      1.09 o
   9   3   8        2.94        2.59      0.70 o
  10   3   8        0.79        2.36      1.30 o
  11   3   8        0.11        1.37      0.94 o
  -8   4   8        0.09       -0.05      1.19 o
  -7   4   8        6.22        5.04      1.41 o
  -6   4   8        9.98       11.92      1.39 o
  -5   4   8       75.20       74.97      2.15 o
  -4   4   8       92.15       81.83      2.24 o
  -3   4   8       40.24       35.66      1.45 o
  -2   4   8       72.36       74.68      1.73 o
  -1   4   8      243.45      248.66      3.76 o
   0   4   8      205.96      194.54      2.71 o
   1   4   8        5.51        6.01      0.57 o
   2   4   8       44.80       41.53      1.24 o
   3   4   8       31.79       34.87      0.89 o
   4   4   8       51.86       49.36      0.95 o
   5   4   8        5.57        6.69      0.47 o
   6   4   8        3.51        3.15      0.63 o
   7   4   8        2.61        1.58      0.65 o
   8   4   8        0.10       -0.32      0.60 o
   9   4   8        6.93        7.94      0.85 o
  10   4   8        0.03        1.08      0.85 o
  -7   5   8        0.68        1.24      1.31 o
  -6   5   8       14.62       15.58      1.91 o
  -5   5   8       95.88      101.14      2.66 o
  -4   5   8       30.15       26.94      1.45 o
  -3   5   8        1.57        0.46      0.75 o
  -2   5   8       18.63       19.71      1.47 o
  -1   5   8       75.93       68.69      1.80 o
   0   5   8      295.77      297.86      3.93 o
   1   5   8        5.53        5.23      0.59 o
   2   5   8        6.78        7.88      0.59 o
   3   5   8       71.06       73.12      1.32 o
   4   5   8       77.80       81.14      1.33 o
   5   5   8       31.23       35.69      1.24 o
   6   5   8       57.05       57.67      1.60 o
   7   5   8       57.72       58.98      1.81 o
   8   5   8        2.20        2.57      0.76 o
   9   5   8       17.00       13.98      1.17 o
  10   5   8        0.63        0.28      0.81 o
  -7   6   8        0.23        0.80      2.51 o
  -6   6   8        0.17        0.31      1.65 o
  -5   6   8        3.47        3.67      1.15 o
  -4   6   8       48.02       47.86      2.12 o
  -3   6   8       79.43       70.26      2.44 o
  -2   6   8        0.24       -0.37      0.89 o
  -1   6   8      146.12      143.29      2.84 o
   0   6   8        4.17        2.23      0.73 o
   1   6   8        9.86        9.02      0.90 o
   2   6   8       94.51      104.23      2.07 o
   3   6   8      373.26      376.60      7.41 o
   4   6   8       38.07       35.17      1.01 o
   5   6   8       80.43       94.01      1.55 o
   6   6   8        1.56        0.33      0.92 o
   7   6   8       42.19       44.60      1.85 o
   8   6   8        6.98        7.77      1.00 o
   9   6   8        5.30        3.36      1.02 o
  10   6   8       18.45       15.92      4.58 o
  -6   7   8        2.37        2.65      2.87 o
  -5   7   8        6.83        3.34      1.68 o
  -4   7   8        1.13       -0.64      1.30 o
  -3   7   8       40.98       42.69      2.47 o
  -2   7   8        6.37        7.21      1.38 o
  -1   7   8        6.52        6.62      1.29 o
   0   7   8       63.00       65.59      2.49 o
   1   7   8      111.31      112.61      2.98 o
   2   7   8        5.63        6.02      1.05 o
   3   7   8        9.80        9.91      1.22 o
   4   7   8       25.39       22.57      1.46 o
   5   7   8        0.01        0.73      0.79 o
   6   7   8       41.34       45.73      2.89 o
   7   7   8        3.38        3.25      1.60 o
   8   7   8       37.18       46.05      2.90 o
   9   7   8        1.14       -1.96      2.22 o
  -5   8   8        4.87        1.77      1.93 o
  -4   8   8        8.13        5.73      1.96 o
  -3   8   8        0.95       -0.50      1.37 o
  -2   8   8        6.34        5.04      1.42 o
  -1   8   8        4.09        3.83      1.33 o
   0   8   8        3.05        3.71      1.26 o
   1   8   8       31.78       32.23      1.80 o
   2   8   8        1.33        1.77      1.24 o
   3   8   8       27.01       20.53      1.92 o
   4   8   8       16.94       15.64      1.67 o
   5   8   8        1.10        1.19      0.79 o
   6   8   8        3.78        5.95      1.81 o
   7   8   8        8.70        6.07      3.27 o
   8   8   8       35.49       37.78      2.90 o
  -4   9   8        0.01       -2.27      2.27 o
  -3   9   8        0.32        1.09      2.32 o
  -2   9   8        4.29        5.60      2.00 o
  -1   9   8       11.52        9.42      2.02 o
   0   9   8        0.72        0.98      1.41 o
   1   9   8       23.30       24.41      3.03 o
   2   9   8        2.03        3.05      2.04 o
   3   9   8        8.44        6.07      3.89 o
   4   9   8       15.35       14.80      2.16 o
   5   9   8       26.08       31.80      4.54 o
   6   9   8        4.11        3.71      3.05 o
   7   9   8       11.88       19.04      3.78 o
  -2  10   8        1.73        3.99      3.54 o
  -1  10   8        0.07        2.76      2.00 o
   0  10   8        0.85        1.01      1.92 o
   1  10   8        8.77       11.92      3.74 o
   2  10   8        7.96       10.10      3.20 o
   3  10   8        3.04        2.93      2.01 o
   4  10   8        3.88        2.91      1.79 o
   5  10   8        3.49        4.62      3.42 o
  -2  -9   9        1.23       -1.76      1.76 o
  -1  -9   9        6.49        7.09      3.16 o
   0  -9   9        3.68        6.11      3.52 o
   1  -9   9        5.07        5.53      1.66 o
   2  -9   9        0.02        0.73      2.51 o
   3  -9   9       13.64       11.59      2.83 o
   4  -9   9        3.47        3.89      2.52 o
   5  -9   9        1.74        4.60      2.62 o
  -4  -8   9        1.19        2.60      1.39 o
  -3  -8   9        0.36       -0.75      2.61 o
  -2  -8   9        2.81        4.04      1.55 o
  -1  -8   9        0.81        1.77      1.51 o
   0  -8   9        6.34        6.49      1.90 o
   1  -8   9       32.81       27.57      2.06 o
   2  -8   9       19.83       19.48      1.97 o
   3  -8   9        7.72        9.34      1.69 o
   4  -8   9       19.51       19.48      2.74 o
   5  -8   9        9.60        9.37      4.34 o
   6  -8   9        0.26       -0.35      1.62 o
  -5  -7   9        2.30        3.06      1.81 o
  -4  -7   9        6.05        7.02      1.51 o
  -3  -7   9        2.33        3.52      1.68 o
  -2  -7   9        0.38        0.82      1.13 o
  -1  -7   9        0.46        1.98      0.91 o
   0  -7   9       46.57       46.62      1.77 o
   1  -7   9        9.05        5.19      1.23 o
   2  -7   9        3.43        1.44      1.14 o
   3  -7   9        9.50       11.79      1.60 o
   4  -7   9       56.57       62.18      2.75 o
   5  -7   9       59.27       61.05      2.84 o
   6  -7   9        6.32        5.53      1.80 o
   7  -7   9        7.03        2.00      2.69 o
   8  -7   9        0.27       -0.47      2.51 o
  -6  -6   9        1.43       -0.09      1.63 o
  -5  -6   9        0.15       -1.08      1.40 o
  -4  -6   9        5.35        9.22      1.30 o
  -3  -6   9        0.77        0.65      0.97 o
  -2  -6   9       31.75       27.88      1.93 o
  -1  -6   9       66.02       63.38      2.07 o
   0  -6   9       22.04       25.54      1.98 o
   1  -6   9       45.44       45.09      2.14 o
   2  -6   9        6.12        1.72      1.28 o
   3  -6   9        6.60        5.65      1.19 o
   4  -6   9       49.05       45.07      2.29 o
   5  -6   9       11.07       13.54      1.77 o
   6  -6   9       13.43        7.44      1.49 o
   7  -6   9        5.11        8.75      2.18 o
   8  -6   9       11.77       11.10      2.28 o
   9  -6   9        3.52        1.78      2.94 o
  -7  -5   9        0.01        0.60      1.47 o
  -6  -5   9        0.97        0.65      1.19 o
  -5  -5   9        8.15       11.75      1.20 o
  -4  -5   9        0.13        0.66      1.21 o
  -3  -5   9        8.81        9.37      1.48 o
  -2  -5   9       89.36       89.00      2.30 o
  -1  -5   9       45.39       41.47      2.04 o
   0  -5   9       20.60       18.67      1.25 o
   1  -5   9       36.88       33.86      1.53 o
   2  -5   9       44.04       45.81      1.59 o
   3  -5   9      139.29      129.46      2.68 o
   4  -5   9        2.48        2.59      0.89 o
   5  -5   9        7.96        8.95      1.18 o
   6  -5   9        4.91       -0.22      0.85 o
   7  -5   9        6.20        5.83      1.26 o
   8  -5   9        1.80        3.34      1.47 o
   9  -5   9        5.39        8.46      1.74 o
  -7  -4   9        0.94        0.10      1.49 o
  -6  -4   9        0.48        1.73      1.18 o
  -5  -4   9       32.03       31.10      1.52 o
  -4  -4   9       99.41       98.50      2.58 o
  -3  -4   9      113.76      109.64      2.43 o
  -2  -4   9      355.42      340.16      5.16 o
  -1  -4   9      237.99      236.28      3.62 o
   0  -4   9       95.11       87.79      1.90 o
   1  -4   9       14.49       16.81      1.15 o
   2  -4   9      168.75      168.62      2.93 o
   3  -4   9        6.79        5.79      0.78 o
   4  -4   9        8.94        5.18      1.02 o
   5  -4   9       10.63        9.81      1.01 o
   6  -4   9        4.86        5.15      0.98 o
   7  -4   9        0.62        0.13      0.94 o
   8  -4   9        0.00       -0.37      1.06 o
   9  -4   9        2.84        5.49      1.34 o
  10  -4   9        5.69        6.61      2.11 o
  -8  -3   9        5.21        5.60      2.33 o
  -7  -3   9       14.72       14.20      2.40 o
  -6  -3   9        0.22       -0.07      1.06 o
  -5  -3   9        0.28       -0.27      0.75 o
  -4  -3   9      101.45       94.18      2.18 o
  -3  -3   9        5.92        8.97      0.82 o
  -2  -3   9      104.97      110.11      2.08 o
  -1  -3   9       38.05       38.54      1.25 o
   0  -3   9      231.26      234.20      3.08 o
   1  -3   9        9.55       12.34      0.79 o
   2  -3   9      166.45      163.76      2.43 o
   3  -3   9        2.03        0.95      0.55 o
   4  -3   9       72.65       68.14      1.82 o
   5  -3   9       23.63       27.28      1.20 o
   6  -3   9        0.07        0.64      0.69 o
   7  -3   9        0.08       -0.69      0.85 o
   8  -3   9        1.16        1.17      1.06 o
   9  -3   9        3.05        3.37      1.08 o
  10  -3   9        1.87        3.23      2.14 o
  -8  -2   9        6.18        7.38      2.73 o
  -7  -2   9        0.15       -0.34      1.62 o
  -6  -2   9       18.32       18.41      1.72 o
  -5  -2   9       39.55       45.27      1.40 o
  -4  -2   9        0.16        1.05      0.70 o
  -3  -2   9       25.83       20.53      0.94 o
  -2  -2   9        6.30        5.44      0.60 o
  -1  -2   9      195.31      197.99      2.54 o
   0  -2   9       76.55       75.01      1.46 o
   1  -2   9        1.43        1.56      0.52 o
   2  -2   9        4.18        6.23      0.61 o
   3  -2   9        1.51        2.49      0.49 o
   4  -2   9        2.82        1.89      0.54 o
   5  -2   9       12.04       11.44      0.67 o
   6  -2   9       64.68       66.96      1.33 o
   7  -2   9        6.77       10.59      0.80 o
   8  -2   9        7.66        7.58      0.85 o
   9  -2   9        1.96        2.05      1.25 o
  10  -2   9        2.75        3.59      1.34 o
  11  -2   9        0.65        2.76      1.86 o
  -8  -1   9        0.00       -0.61      1.37 o
  -7  -1   9        8.99        8.94      2.29 o
  -6  -1   9        0.16        0.23      0.70 o
  -5  -1   9      106.33      105.33      2.64 o
  -4  -1   9        0.96       -0.67      0.67 o
  -3  -1   9      139.31      127.90      2.22 o
  -2  -1   9        2.00        0.96      0.47 o
  -1  -1   9        3.05        3.21      0.47 o
   0  -1   9       42.94       43.03      1.03 o
   1  -1   9        4.33        3.18      0.48 o
   2  -1   9       27.22       31.07      0.88 o
   3  -1   9      137.02      129.91      1.92 o
   4  -1   9      149.53      134.83      1.77 o
   5  -1   9        5.77        6.08      0.52 o
   6  -1   9       44.90       41.87      1.14 o
   7  -1   9       18.80       14.54      0.70 o
   8  -1   9       19.21       17.87      1.39 o
   9  -1   9        0.00       -1.00      1.00 o
  10  -1   9       16.51       19.09      2.32 o
  11  -1   9       12.10       12.85      2.20 o
  -8   0   9        0.00        2.52      1.58 o
  -7   0   9        0.99        4.15      1.29 o
  -6   0   9        0.09       -0.28      0.86 o
  -5   0   9       75.23       61.54      1.82 o
  -4   0   9        1.01       -0.33      0.66 o
  -3   0   9       56.21       54.84      1.48 o
  -2   0   9       39.25       38.75      1.07 o
  -1   0   9      148.06      136.14      1.88 o
   0   0   9        5.08        3.59      0.54 o
   1   0   9      360.50      369.08      3.87 o
   2   0   9      108.65      118.40      1.68 o
   3   0   9      175.41      175.90      2.03 o
   4   0   9      208.29      221.96      2.50 o
   5   0   9        0.20        0.61      0.40 o
   6   0   9        5.13        4.81      0.51 o
   7   0   9        6.39        7.88      0.53 o
   8   0   9       48.80       48.55      1.93 o
   9   0   9        0.35        1.10      0.88 o
  10   0   9       15.23       15.14      1.57 o
  11   0   9        2.43        2.88      1.25 o
  -8   1   9       20.11       23.18      4.32 o
  -7   1   9        6.78        8.44      1.18 o
  -6   1   9       35.10       35.42      1.80 o
  -5   1   9       86.94       89.66      2.86 o
  -4   1   9      399.42      376.24      5.01 o
  -3   1   9      224.64      234.78      4.78 o
  -2   1   9      287.21      264.17      3.18 o
  -1   1   9        9.26       10.80      0.63 o
   0   1   9        3.46        5.10      0.53 o
   1   1   9       20.43       19.28      0.86 o
   2   1   9       30.91       35.64      0.94 o
   3   1   9      678.47      699.18      5.88 o
   4   1   9      372.88      367.23      4.12 o
   5   1   9        8.33        9.78      0.53 o
   6   1   9        5.58        4.53      0.45 o
   7   1   9       33.57       33.99      1.26 o
   8   1   9        5.63        6.24      0.99 o
   9   1   9        3.58        1.84      0.92 o
  10   1   9        1.36        1.80      0.95 o
  11   1   9        3.87        4.85      1.71 o
  -8   2   9       18.90       24.19      4.56 o
  -7   2   9       34.49       41.05      3.69 o
  -6   2   9        0.02       -0.45      0.92 o
  -5   2   9        4.46        6.26      1.00 o
  -4   2   9        0.94        0.73      0.84 o
  -3   2   9       35.71       34.23      1.31 o
  -2   2   9      206.76      213.01      2.77 o
  -1   2   9        1.61        0.42      0.41 o
   0   2   9       37.92       39.72      1.00 o
   1   2   9       17.96       16.76      0.75 o
   2   2   9      192.44      201.08      2.11 o
   3   2   9       46.23       50.44      0.97 o
   4   2   9      407.89      420.53      3.67 o
   5   2   9       84.16       90.42      1.30 o
   6   2   9       15.69       14.19      0.76 o
   7   2   9       29.34       28.47      1.15 o
   8   2   9        6.14        6.71      0.87 o
   9   2   9       19.28       21.34      1.94 o
  10   2   9        6.64        9.02      1.80 o
  11   2   9        8.58       11.71      1.97 o
  -8   3   9        0.14        3.19      1.45 o
  -7   3   9        2.16        3.66      1.33 o
  -6   3   9       24.73       25.20      1.74 o
  -5   3   9       21.35       17.95      1.33 o
  -4   3   9       20.12       22.54      1.34 o
  -3   3   9       17.58       13.47      0.99 o
  -2   3   9       83.87       87.28      1.78 o
  -1   3   9      151.74      137.53      2.36 o
   0   3   9       77.55       82.78      1.55 o
   1   3   9      189.79      195.47      2.39 o
   2   3   9        3.14        2.99      0.43 o
   3   3   9       20.33       15.94      0.64 o
   4   3   9       70.49       66.71      1.15 o
   5   3   9       10.54        9.53      0.52 o
   6   3   9       68.55       65.60      1.56 o
   7   3   9        1.21        0.78      0.61 o
   8   3   9        0.02       -0.55      0.64 o
   9   3   9       29.84       33.20      1.43 o
  10   3   9        0.18       -0.41      1.00 o
  11   3   9        4.10        2.82      1.57 o
  -7   4   9        0.03        0.93      1.23 o
  -6   4   9       29.45       28.27      2.18 o
  -5   4   9       37.01       33.88      1.56 o
  -4   4   9        6.36        6.03      0.91 o
  -3   4   9       23.09       19.34      1.42 o
  -2   4   9      118.65      104.55      2.29 o
  -1   4   9       49.81       57.50      1.59 o
   0   4   9      154.93      153.47      2.76 o
   1   4   9      134.02      127.16      2.08 o
   2   4   9       30.39       27.50      0.93 o
   3   4   9        7.80        7.43      0.61 o
   4   4   9       69.22       64.71      1.15 o
   5   4   9       20.03       18.47      0.68 o
   6   4   9        2.34        0.71      0.64 o
   7   4   9       10.45       10.80      1.18 o
   8   4   9       15.89       17.59      1.05 o
   9   4   9        1.04        2.28      0.80 o
  10   4   9        0.00       -0.65      0.81 o
  -7   5   9        3.10        3.34      1.80 o
  -6   5   9       32.62       34.90      3.00 o
  -5   5   9        0.63        1.64      0.84 o
  -4   5   9        0.03       -0.18      0.82 o
  -3   5   9       11.55        6.42      0.99 o
  -2   5   9       54.48       50.29      2.24 o
  -1   5   9        0.12       -0.55      0.63 o
   0   5   9      164.08      150.47      2.83 o
   1   5   9       27.02       25.32      1.30 o
   2   5   9        0.06       -0.24      0.49 o
   3   5   9        2.49        2.97      0.58 o
   4   5   9      166.14      156.22      3.65 o
   5   5   9       53.11       45.99      1.04 o
   6   5   9        2.09        1.82      0.82 o
   7   5   9        2.88        0.17      0.80 o
   8   5   9       13.33       13.23      1.12 o
   9   5   9       15.73       21.07      1.18 o
  10   5   9       15.27       16.28      1.60 o
  -6   6   9        4.66        3.89      2.76 o
  -5   6   9        0.21       -0.34      1.49 o
  -4   6   9        8.06        7.83      1.52 o
  -3   6   9        0.02       -0.01      1.19 o
  -2   6   9       10.78        7.73      1.20 o
  -1   6   9        1.26        0.11      0.91 o
   0   6   9        0.23        0.80      0.78 o
   1   6   9        6.84        4.30      0.89 o
   2   6   9        6.61        6.93      0.91 o
   3   6   9       24.42       19.59      1.08 o
   4   6   9        1.16        2.82      0.98 o
   5   6   9       56.08       60.23      1.45 o
   6   6   9       15.88       13.88      1.57 o
   7   6   9       20.38       16.54      1.57 o
   8   6   9        0.80       -0.97      0.97 o
   9   6   9        8.92       12.24      1.58 o
  -5   7   9        5.23        7.70      3.23 o
  -4   7   9        0.33       -1.89      2.06 o
  -3   7   9        0.08        1.00      1.32 o
  -2   7   9        0.18       -0.69      0.99 o
  -1   7   9       32.42       36.84      2.15 o
   0   7   9       44.67       46.94      5.00 o
   1   7   9       20.18       20.65      1.66 o
   2   7   9        5.82        5.99      1.09 o
   3   7   9        9.48        5.11      1.11 o
   4   7   9       26.19       23.54      2.33 o
   5   7   9        4.06        4.20      1.03 o
   6   7   9       29.82       32.12      2.67 o
   7   7   9        2.07        3.76      1.69 o
   8   7   9        0.73       -0.72      1.56 o
   9   7   9        2.17       -2.47      2.47 o
  -4   8   9        7.26        2.91      1.95 o
  -3   8   9        0.99        2.26      1.85 o
  -2   8   9        1.58        2.54      1.49 o
  -1   8   9       53.02       52.70      2.68 o
   0   8   9       43.40       41.93      2.35 o
   1   8   9        0.31        0.91      1.10 o
   2   8   9       22.51       23.75      2.09 o
   3   8   9      174.35      167.86      4.92 o
   4   8   9       66.85       57.11      2.77 o
   5   8   9        4.55        3.82      1.10 o
   6   8   9       17.32       17.17      2.45 o
   7   8   9       11.87       14.99      2.37 o
   8   8   9        1.83       -1.56      2.54 o
  -3   9   9        1.10        7.59      2.77 o
  -2   9   9        7.47        9.72      3.16 o
  -1   9   9       15.12       13.90      2.23 o
   0   9   9        6.85        6.54      1.85 o
   1   9   9        0.10        0.04      1.63 o
   2   9   9       16.65       12.75      2.51 o
   3   9   9       47.40       38.90      3.23 o
   4   9   9       26.21       20.25      2.96 o
   5   9   9        0.14        0.33      2.43 o
   6   9   9       10.51       11.45      3.52 o
  -1  10   9       12.88       16.30      3.31 o
   0  10   9       21.65       28.93      4.98 o
   1  10   9        9.50        5.34      3.45 o
   2  10   9       10.32        9.85      3.31 o
   3  10   9       23.00       20.50      3.52 o
   4  10   9        5.69        8.21      2.14 o
  -1  -9  10        2.36       -2.62      2.62 o
   0  -9  10        0.02        5.01      3.38 o
   1  -9  10        0.63        4.03      3.49 o
   2  -9  10       10.77       13.69      2.76 o
   3  -9  10        2.53        2.89      2.60 o
   4  -9  10        2.42        0.73      2.93 o
  -3  -8  10        0.12       -0.80      1.47 o
  -2  -8  10        8.34        8.17      1.93 o
  -1  -8  10        1.85        0.61      1.92 o
   0  -8  10        0.06        0.48      1.51 o
   1  -8  10       13.06       20.09      2.28 o
   2  -8  10       26.28       31.20      2.95 o
   3  -8  10        0.24        2.14      1.69 o
   4  -8  10        0.26        0.75      1.96 o
   5  -8  10        0.72        1.88      1.86 o
   6  -8  10        7.50       11.39      2.31 o
  -4  -7  10        3.67        4.20      1.50 o
  -3  -7  10        5.98        7.69      1.71 o
  -2  -7  10        0.15        1.96      1.39 o
  -1  -7  10       14.72       13.75      1.44 o
   0  -7  10       19.97       14.37      1.47 o
   1  -7  10        0.10        0.84      0.94 o
   2  -7  10       28.91       33.18      2.10 o
   3  -7  10       27.60       38.38      2.32 o
   4  -7  10        0.28       -1.15      1.15 o
   5  -7  10        4.00        3.88      1.76 o
   6  -7  10        5.10        2.68      1.64 o
   7  -7  10        2.59       -0.07      2.80 o
  -5  -6  10        4.34        6.22      1.98 o
  -4  -6  10        0.01        0.73      1.24 o
  -3  -6  10        1.00        2.99      1.35 o
  -2  -6  10        5.05        7.37      1.09 o
  -1  -6  10        0.48        0.66      0.82 o
   0  -6  10       13.09       14.70      1.31 o
   1  -6  10        3.46        2.68      1.06 o
   2  -6  10        5.86        5.57      1.07 o
   3  -6  10       29.40       27.60      1.73 o
   4  -6  10        0.13        0.40      1.06 o
   5  -6  10       12.23       11.88      2.10 o
   6  -6  10        3.84        2.97      1.51 o
   7  -6  10       16.63        6.80      2.87 o
   8  -6  10        5.50        7.41      2.12 o
  -6  -5  10        0.04       -0.02      2.36 o
  -5  -5  10        1.41        0.90      1.79 o
  -4  -5  10        0.01        0.36      1.02 o
  -3  -5  10       32.45       33.12      1.92 o
  -2  -5  10       22.07       17.80      1.36 o
  -1  -5  10        5.91        9.82      1.12 o
   0  -5  10        8.98        9.81      1.05 o
   1  -5  10       11.08       14.72      1.21 o
   2  -5  10        0.27        1.29      0.90 o
   3  -5  10       13.77       10.97      1.22 o
   4  -5  10       25.06       20.54      1.52 o
   5  -5  10        0.34        0.57      0.87 o
   6  -5  10        7.50       10.06      1.31 o
   7  -5  10       22.43       23.08      2.10 o
   8  -5  10        7.26        5.27      1.59 o
   9  -5  10        0.88        1.52      1.41 o
  -7  -4  10        2.42        1.46      1.67 o
  -6  -4  10       12.00       11.01      2.05 o
  -5  -4  10        0.21        0.39      0.95 o
  -4  -4  10       38.78       36.96      1.93 o
  -3  -4  10       17.60       19.51      1.32 o
  -2  -4  10        0.43       -0.45      0.77 o
  -1  -4  10       10.18       14.43      1.15 o
   0  -4  10       11.94       13.15      1.11 o
   1  -4  10       72.77       66.25      2.00 o
   2  -4  10       35.42       34.80      1.42 o
   3  -4  10       37.59       40.42      1.65 o
   4  -4  10        6.08        7.45      0.92 o
   5  -4  10       65.42       65.08      3.26 o
   6  -4  10        2.46        3.49      0.97 o
   7  -4  10        1.75        0.05      1.02 o
   8  -4  10       28.50       30.04      1.91 o
   9  -4  10        8.81        8.92      1.56 o
  10  -4  10        0.04       -0.62      2.62 o
  -7  -3  10        3.28        2.86      1.87 o
  -6  -3  10       17.91       18.51      3.58 o
  -5  -3  10        0.01       -0.44      0.92 o
  -4  -3  10      113.24      105.90      3.03 o
  -3  -3  10        6.49        3.26      0.92 o
  -2  -3  10       16.70       15.44      1.16 o
  -1  -3  10        2.91        2.74      0.81 o
   0  -3  10      106.17      105.87      2.28 o
   1  -3  10      140.51      142.21      2.65 o
   2  -3  10      144.99      134.48      2.58 o
   3  -3  10       43.25       47.14      1.55 o
   4  -3  10      345.75      353.87      7.16 o
   5  -3  10        0.08       -0.61      0.61 o
   6  -3  10        4.00        4.07      1.20 o
   7  -3  10        1.75        0.50      0.80 o
   8  -3  10       29.83       28.91      1.77 o
   9  -3  10       24.63       24.10      1.74 o
  10  -3  10        0.00       -0.38      1.69 o
  -7  -2  10        2.81        5.72      1.81 o
  -6  -2  10        0.53        1.94      0.91 o
  -5  -2  10        0.70       -0.46      0.92 o
  -4  -2  10       32.83       36.12      1.61 o
  -3  -2  10        8.33        6.29      0.82 o
  -2  -2  10       86.89       84.71      1.89 o
  -1  -2  10       72.38       76.58      1.66 o
   0  -2  10        0.07        0.08      0.53 o
   1  -2  10       15.10       12.56      0.91 o
   2  -2  10        2.24        3.51      0.66 o
   3  -2  10        0.48        0.89      0.54 o
   4  -2  10       32.24       28.83      1.14 o
   5  -2  10      264.82      263.99      5.67 o
   6  -2  10       74.58       64.99      1.84 o
   7  -2  10       12.55       14.95      1.03 o
   8  -2  10       26.51       22.60      1.46 o
   9  -2  10       23.68       22.06      2.02 o
  10  -2  10        2.47        2.87      2.98 o
  -7  -1  10        0.21       -1.19      2.09 o
  -6  -1  10        0.05       -0.16      0.87 o
  -5  -1  10       30.99       34.43      1.78 o
  -4  -1  10       10.62        8.11      1.05 o
  -3  -1  10      156.60      158.64      2.85 o
  -2  -1  10       63.97       58.28      1.69 o
  -1  -1  10       13.28       12.92      0.95 o
   0  -1  10        0.63       -0.20      0.38 o
   1  -1  10       26.41       27.10      0.89 o
   2  -1  10       67.98       74.77      1.47 o
   3  -1  10        2.42        1.14      0.35 o
   4  -1  10       13.58       12.85      0.73 o
   5  -1  10      253.90      260.09      3.40 o
   6  -1  10       45.26       52.83      1.31 o
   7  -1  10        0.73        0.60      0.50 o
   8  -1  10        0.08        0.62      0.57 o
   9  -1  10       24.24       26.09      1.97 o
  10  -1  10        4.19        4.54      1.37 o
  -7   0  10        0.03       -2.29      2.29 o
  -6   0  10        1.46        4.59      1.09 o
  -5   0  10       25.84       27.59      1.69 o
  -4   0  10      105.44      108.00      2.69 o
  -3   0  10      300.78      311.88      4.74 o
  -2   0  10       53.07       47.41      1.42 o
  -1   0  10       10.12        9.66      0.70 o
   0   0  10       35.12       32.57      1.00 o
   1   0  10      120.36      133.94      2.00 o
   2   0  10      250.82      246.55      2.83 o
   3   0  10       87.65       88.59      1.40 o
   4   0  10       23.81       27.43      0.83 o
   5   0  10      127.36      129.50      1.76 o
   6   0  10       57.04       53.48      1.18 o
   7   0  10        4.79        4.50      0.58 o
   8   0  10        9.41        8.24      1.14 o
   9   0  10        4.39        5.15      1.28 o
  10   0  10        5.84        6.03      1.36 o
  11   0  10        1.27        1.78      2.40 o
  -7   1  10        0.02        0.15      1.05 o
  -6   1  10        0.15        0.97      0.94 o
  -5   1  10        2.49        1.41      1.02 o
  -4   1  10       15.90       15.85      1.19 o
  -3   1  10       48.02       50.16      1.77 o
  -2   1  10       94.12       92.97      3.24 o
  -1   1  10      111.98       99.29      1.86 o
   0   1  10       36.70       38.43      1.08 o
   1   1  10        1.88        2.05      0.40 o
   2   1  10       58.91       66.00      1.37 o
   3   1  10      107.74      113.63      1.67 o
   4   1  10        6.25        7.12      0.52 o
   5   1  10       36.91       39.13      1.02 o
   6   1  10       95.43       97.81      1.40 o
   7   1  10       61.21       63.18      1.47 o
   8   1  10       39.25       43.37      1.92 o
   9   1  10        6.71        6.00      1.10 o
  10   1  10       29.23       29.58      2.01 o
  11   1  10        0.00        0.67      2.13 o
  -7   2  10        1.39        0.71      1.22 o
  -6   2  10        0.04        0.04      1.23 o
  -5   2  10        6.20        5.34      1.24 o
  -4   2  10       76.22       71.21      2.13 o
  -3   2  10      312.01      286.49      4.57 o
  -2   2  10      109.13      104.48      2.91 o
  -1   2  10        0.52       -0.38      0.47 o
   0   2  10      164.55      155.13      2.53 o
   1   2  10       84.36       85.45      1.96 o
   2   2  10        2.23        0.85      0.35 o
   3   2  10      170.24      174.26      2.01 o
   4   2  10       83.43       86.94      1.39 o
   5   2  10       11.40       14.09      0.63 o
   6   2  10       48.10       43.93      1.00 o
   7   2  10       49.64       49.62      1.75 o
   8   2  10        8.46        7.67      0.96 o
   9   2  10       19.46       18.82      1.41 o
  10   2  10        0.60        0.83      1.43 o
  -7   3  10        1.03        1.04      1.28 o
  -6   3  10        3.69        4.45      1.52 o
  -5   3  10       29.57       29.64      1.66 o
  -4   3  10      129.26      127.71      2.91 o
  -3   3  10        6.25        4.18      0.92 o
  -2   3  10        0.03       -0.46      0.62 o
  -1   3  10       83.55       77.12      1.70 o
   0   3  10       88.48       81.89      1.72 o
   1   3  10        9.87        9.08      0.68 o
   2   3  10      100.29       96.03      1.84 o
   3   3  10       92.10       91.52      1.78 o
   4   3  10      180.76      186.70      2.11 o
   5   3  10       12.71       10.60      0.59 o
   6   3  10      152.35      150.44      2.07 o
   7   3  10       21.23       24.73      1.30 o
   8   3  10       24.55       28.14      1.38 o
   9   3  10        0.23        0.30      0.87 o
  10   3  10       17.65       16.66      2.61 o
  -7   4  10        1.31        4.68      1.82 o
  -6   4  10        0.23        2.25      1.30 o
  -5   4  10        0.13       -0.28      0.91 o
  -4   4  10       34.64       34.64      1.52 o
  -3   4  10        0.83        0.42      0.73 o
  -2   4  10       15.95       13.91      1.16 o
  -1   4  10       20.87       25.62      1.18 o
   0   4  10       67.52       66.10      1.85 o
   1   4  10       41.89       39.00      1.30 o
   2   4  10       74.86       77.51      1.75 o
   3   4  10       38.49       36.72      1.52 o
   4   4  10       54.41       48.33      1.08 o
   5   4  10        6.28        7.20      0.57 o
   6   4  10       49.71       46.02      1.57 o
   7   4  10      129.33      131.99      2.66 o
   8   4  10       11.24       13.65      1.04 o
   9   4  10       46.04       39.15      1.97 o
  10   4  10       15.60       14.86      3.11 o
  -6   5  10        0.25        3.49      2.62 o
  -5   5  10        0.56        1.00      1.46 o
  -4   5  10        1.52        0.64      1.12 o
  -3   5  10       40.64       37.64      1.99 o
  -2   5  10       44.39       41.54      1.91 o
  -1   5  10      242.69      214.25      4.33 o
   0   5  10       13.38       10.28      1.25 o
   1   5  10       38.81       37.55      2.25 o
   2   5  10       15.88       18.74      1.09 o
   3   5  10       20.50       21.07      1.09 o
   4   5  10        9.30       12.12      0.87 o
   5   5  10        7.12       10.44      0.76 o
   6   5  10       58.58       57.87      2.00 o
   7   5  10       27.30       34.11      1.80 o
   8   5  10       64.29       75.85      2.58 o
   9   5  10        2.16        0.57      1.08 o
  10   5  10       10.17       10.18      2.13 o
  -5   6  10        7.59        2.33      2.58 o
  -4   6  10        3.80        2.48      1.67 o
  -3   6  10       16.23       16.14      1.75 o
  -2   6  10        7.02        5.51      1.30 o
  -1   6  10       22.35       18.98      1.69 o
   0   6  10       31.41       29.79      1.93 o
   1   6  10       39.52       40.07      2.53 o
   2   6  10       11.15       10.42      1.22 o
   3   6  10       65.26       57.85      2.29 o
   4   6  10        1.78        1.42      1.12 o
   5   6  10        3.68        1.77      0.84 o
   6   6  10       23.27       25.56      2.49 o
   7   6  10        0.05       -1.67      2.11 o
   8   6  10       31.37       40.32      2.47 o
   9   6  10        6.11        4.30      2.05 o
  -5   7  10       18.68       20.39      4.11 o
  -4   7  10       17.17       19.34      2.41 o
  -3   7  10        2.22        4.90      1.85 o
  -2   7  10        3.76        2.98      1.38 o
  -1   7  10       46.66       47.73      3.03 o
   0   7  10        0.26        0.51      1.16 o
   1   7  10      100.24      106.26      3.90 o
   2   7  10       34.21       36.77      1.84 o
   3   7  10        5.94        6.50      1.17 o
   4   7  10        3.52        3.52      1.26 o
   5   7  10        3.02        3.04      1.15 o
   6   7  10        0.04        0.01      1.70 o
   7   7  10        4.54        2.41      1.86 o
   8   7  10        6.49        5.94      2.12 o
  -4   8  10       14.30       14.66      3.15 o
  -3   8  10        7.40        8.50      2.76 o
  -2   8  10       13.64        9.32      2.09 o
  -1   8  10       23.23       19.97      2.02 o
   0   8  10        2.72        2.02      1.39 o
   1   8  10       12.11       13.27      1.65 o
   2   8  10       28.05       34.01      2.08 o
   3   8  10       93.33       85.20      3.64 o
   4   8  10       17.82       10.62      2.33 o
   5   8  10        5.11        5.07      2.60 o
   6   8  10        1.47        5.71      3.02 o
   7   8  10        1.20        4.54      2.94 o
  -2   9  10        3.26        6.80      2.65 o
  -1   9  10       15.12       16.85      2.48 o
   0   9  10        1.65        1.21      1.68 o
   1   9  10       19.34       21.95      4.07 o
   2   9  10       45.24       55.24      5.20 o
   3   9  10       21.91       20.27      2.81 o
   4   9  10        0.39        0.29      1.73 o
   5   9  10        0.90       -1.71      4.20 o
   6   9  10        2.43        2.11      3.31 o
   1  10  10        1.24       -1.56      3.13 o
   2  10  10       11.81       15.44      3.85 o
   3  10  10        1.69        1.67      2.76 o
  -2  -8  11        1.63        4.98      2.25 o
  -1  -8  11        8.16        6.40      3.42 o
   0  -8  11        0.17        1.82      3.09 o
   1  -8  11       31.17       39.73      2.51 o
   2  -8  11        2.62        3.21      1.85 o
   3  -8  11        0.46        0.84      2.29 o
   4  -8  11       15.89       18.79      5.85 o
   5  -8  11       28.60       36.64      3.89 o
  -3  -7  11        0.00       -0.12      1.47 o
  -2  -7  11        0.20       -0.01      1.44 o
  -1  -7  11        0.95        2.42      1.86 o
   0  -7  11        5.43        6.35      1.63 o
   1  -7  11       19.36       20.13      1.71 o
   2  -7  11        5.93        7.88      1.40 o
   3  -7  11        0.05        0.59      1.41 o
   4  -7  11        4.15        2.18      1.53 o
   5  -7  11        9.28       10.87      2.16 o
   6  -7  11        1.51        2.01      1.77 o
   7  -7  11        7.66        4.83      3.13 o
  -5  -6  11        2.20        4.47      2.83 o
  -4  -6  11        6.09        5.45      1.58 o
  -3  -6  11        0.00       -0.11      2.02 o
  -2  -6  11       23.12       22.83      2.32 o
  -1  -6  11        0.69        1.46      0.97 o
   0  -6  11        8.35        8.83      1.32 o
   1  -6  11        8.25       14.06      1.48 o
   2  -6  11       34.22       39.07      2.03 o
   3  -6  11        1.72        4.09      1.14 o
   4  -6  11       10.13       10.74      1.66 o
   5  -6  11        0.01       -0.15      1.19 o
   6  -6  11        3.16        5.21      1.65 o
   7  -6  11        1.83       -2.04      2.29 o
   8  -6  11        2.01        2.05      1.90 o
  -5  -5  11        2.21        2.74      1.28 o
  -4  -5  11        9.48        8.43      2.26 o
  -3  -5  11        2.53        3.51      1.20 o
  -2  -5  11       81.41       84.20      2.59 o
  -1  -5  11        0.93        0.26      0.80 o
   0  -5  11       15.64       16.39      1.30 o
   1  -5  11       59.91       63.74      2.36 o
   2  -5  11       47.14       44.05      2.88 o
   3  -5  11        5.91        7.53      1.23 o
   4  -5  11       17.09       16.03      1.47 o
   5  -5  11        7.81        9.11      1.44 o
   6  -5  11        6.88        6.91      1.47 o
   7  -5  11        0.08       -1.59      1.59 o
   8  -5  11        0.11        0.67      1.44 o
   9  -5  11        0.40        0.80      1.89 o
  -6  -4  11        2.05        1.85      1.90 o
  -5  -4  11        1.33        1.76      1.24 o
  -4  -4  11        1.53        2.37      1.17 o
  -3  -4  11        0.44        1.93      1.08 o
  -2  -4  11        7.56        7.43      1.16 o
  -1  -4  11       98.39       78.60      2.27 o
   0  -4  11       38.88       34.87      1.57 o
   1  -4  11       13.22       12.61      1.14 o
   2  -4  11       36.40       40.00      2.30 o
   3  -4  11        0.01       -0.01      0.74 o
   4  -4  11        3.16        3.79      0.95 o
   5  -4  11       16.96       22.94      1.55 o
   6  -4  11        2.09        1.92      1.02 o
   7  -4  11        0.01       -0.82      1.06 o
   8  -4  11        0.10        0.19      1.31 o
   9  -4  11        0.90        1.36      1.32 o
  -6  -3  11        1.29       -0.03      1.51 o
  -5  -3  11        9.24       10.08      2.13 o
  -4  -3  11        7.98        7.16      1.43 o
  -3  -3  11       37.15       39.90      1.76 o
  -2  -3  11        1.52        2.14      0.83 o
  -1  -3  11      119.46      107.98      2.77 o
   0  -3  11       38.74       33.77      1.51 o
   1  -3  11        0.01       -0.66      0.66 o
   2  -3  11       74.83       72.87      1.96 o
   3  -3  11       11.49       10.71      1.12 o
   4  -3  11      180.96      167.99      3.63 o
   5  -3  11       17.14       14.85      1.19 o
   6  -3  11       30.67       33.91      1.88 o
   7  -3  11       10.32       10.29      1.35 o
   8  -3  11        0.47       -0.55      1.03 o
   9  -3  11        0.06        1.19      1.19 o
  10  -3  11        4.44        5.61      2.13 o
  -7  -2  11        2.56        1.60      1.69 o
  -6  -2  11        0.13        0.62      1.10 o
  -5  -2  11       19.82       20.84      1.61 o
  -4  -2  11       10.87       13.04      1.69 o
  -3  -2  11        0.54       -0.43      0.83 o
  -2  -2  11       67.26       66.77      2.12 o
  -1  -2  11       77.11       73.63      2.11 o
   0  -2  11      107.50      109.29      2.52 o
   1  -2  11       60.08       64.08      1.79 o
   2  -2  11        0.04       -0.57      0.66 o
   3  -2  11       52.43       53.15      1.84 o
   4  -2  11       35.91       40.39      1.63 o
   5  -2  11       35.39       33.08      1.68 o
   6  -2  11        0.01       -0.36      0.72 o
   7  -2  11       35.03       39.53      1.93 o
   8  -2  11       21.75       20.29      1.53 o
   9  -2  11        0.28       -1.71      1.71 o
  10  -2  11       17.25       15.58      2.53 o
  -7  -1  11        5.24        6.85      1.98 o
  -6  -1  11        1.73        1.09      1.20 o
  -5  -1  11        0.04        0.19      0.97 o
  -4  -1  11        0.16        0.64      0.84 o
  -3  -1  11      183.28      181.29      3.42 o
  -2  -1  11        1.69        1.34      0.87 o
  -1  -1  11      179.73      197.50      3.53 o
   0  -1  11        4.91        5.32      0.75 o
   1  -1  11       31.48       29.62      1.18 o
   2  -1  11        0.64        0.19      0.46 o
   3  -1  11       48.03       48.80      1.52 o
   4  -1  11        7.32        4.60      0.76 o
   5  -1  11       36.47       36.46      1.39 o
   6  -1  11        7.99        9.83      0.86 o
   7  -1  11        0.78        0.39      0.77 o
   8  -1  11        7.42        7.76      1.08 o
   9  -1  11        1.60        1.71      1.37 o
  10  -1  11       22.11       25.61      5.65 o
  -7   0  11        0.09        1.62      1.10 o
  -6   0  11        1.99        0.82      1.15 o
  -5   0  11        3.67        1.69      1.01 o
  -4   0  11        0.96        0.93      0.87 o
  -3   0  11       21.61       22.73      1.58 o
  -2   0  11      529.41      510.90      6.96 o
  -1   0  11        1.25        2.27      0.88 o
   0   0  11      459.85      456.42      7.96 o
   1   0  11       48.86       59.82      1.55 o
   2   0  11        2.03        1.74      0.60 o
   3   0  11        0.02       -0.21      0.43 o
   4   0  11       14.01       12.64      0.95 o
   5   0  11        6.83        6.44      0.71 o
   6   0  11       25.08       23.29      1.06 o
   7   0  11        0.37        1.12      0.57 o
   8   0  11        3.38        2.82      1.20 o
   9   0  11       18.86       21.14      1.84 o
  10   0  11        4.79        4.56      1.42 o
  -7   1  11        0.55        0.91      1.18 o
  -6   1  11        3.36        2.53      1.25 o
  -5   1  11        9.18        6.79      1.27 o
  -4   1  11      115.29      123.72      3.06 o
  -3   1  11       29.71       27.82      1.47 o
  -2   1  11       42.08       40.30      1.66 o
  -1   1  11      177.02      156.44      2.86 o
   0   1  11       52.21       54.17      1.64 o
   1   1  11      133.19      127.58      2.00 o
   2   1  11       14.29       14.11      0.81 o
   3   1  11        1.40        1.02      0.49 o
   4   1  11       58.28       54.39      1.29 o
   5   1  11       19.70       15.34      1.07 o
   6   1  11        2.80        2.87      0.53 o
   7   1  11        2.19        1.80      0.56 o
   8   1  11       12.00       11.74      1.49 o
   9   1  11        8.58        8.72      1.44 o
  10   1  11        0.37       -0.44      1.17 o
  -7   2  11        2.43        1.81      1.34 o
  -6   2  11        8.56        9.03      1.98 o
  -5   2  11       10.18        7.42      1.30 o
  -4   2  11        0.02        0.00      0.90 o
  -3   2  11        5.13        2.80      0.94 o
  -2   2  11        2.76        4.55      0.97 o
  -1   2  11        1.24       -0.48      0.67 o
   0   2  11       25.11       24.65      1.14 o
   1   2  11      178.42      172.00      3.00 o
   2   2  11       33.87       34.34      1.08 o
   3   2  11       65.84       66.66      1.38 o
   4   2  11        5.48        3.91      0.59 o
   5   2  11       82.32       81.97      1.51 o
   6   2  11       32.64       39.07      1.04 o
   7   2  11        0.80        0.67      1.02 o
   8   2  11        6.11        3.81      1.18 o
   9   2  11        0.03       -1.03      1.03 o
  10   2  11        3.86        1.96      1.75 o
  -6   3  11        1.59        1.61      1.38 o
  -5   3  11        8.26        5.86      1.58 o
  -4   3  11       30.52       33.37      2.84 o
  -3   3  11       10.76        8.86      1.09 o
  -2   3  11       60.82       70.98      2.17 o
  -1   3  11        3.32        0.85      0.66 o
   0   3  11       70.38       64.29      1.64 o
   1   3  11       44.61       42.47      1.41 o
   2   3  11       13.38       14.01      0.93 o
   3   3  11       24.87       24.80      0.92 o
   4   3  11       15.64       16.28      0.79 o
   5   3  11      157.67      157.51      2.21 o
   6   3  11       67.54       70.89      1.51 o
   7   3  11        0.22        0.10      1.10 o
   8   3  11        0.35       -0.77      1.05 o
   9   3  11        4.84        3.62      1.26 o
  10   3  11       21.13       21.25      2.29 o
  -6   4  11        4.95        5.26      1.99 o
  -5   4  11        0.83        2.45      1.72 o
  -4   4  11        3.38        3.32      1.09 o
  -3   4  11        0.26       -0.74      0.74 o
  -2   4  11       33.85       36.53      1.67 o
  -1   4  11       50.47       43.80      1.77 o
   0   4  11       53.79       55.52      2.49 o
   1   4  11       25.01       21.01      1.31 o
   2   4  11        2.36        0.89      0.85 o
   3   4  11        0.89        1.15      0.65 o
   4   4  11       11.80        9.28      0.83 o
   5   4  11       43.26       40.77      1.45 o
   6   4  11        5.14        8.65      0.81 o
   7   4  11        0.01       -0.75      0.91 o
   8   4  11        0.02        1.80      1.19 o
   9   4  11       18.91       23.85      1.96 o
  10   4  11       38.63       38.85      2.99 o
  -5   5  11        2.68        1.27      2.40 o
  -4   5  11        1.95        1.61      1.21 o
  -3   5  11        0.06        0.84      0.99 o
  -2   5  11        0.03       -0.27      1.01 o
  -1   5  11       13.36       14.64      2.30 o
   0   5  11       60.77       48.98      2.31 o
   1   5  11        2.58        2.97      1.03 o
   2   5  11       73.02       66.30      2.31 o
   3   5  11        1.01        2.43      0.88 o
   4   5  11       22.97       22.18      1.51 o
   5   5  11        1.78        0.11      0.88 o
   6   5  11        1.49       -0.04      0.79 o
   7   5  11        7.79        4.37      1.44 o
   8   5  11        1.79        2.11      1.09 o
   9   5  11        3.90        4.41      2.10 o
  -5   6  11       21.02       23.26      4.18 o
  -4   6  11       21.37       20.09      2.32 o
  -3   6  11        1.23        1.88      1.64 o
  -2   6  11       12.33       13.00      1.71 o
  -1   6  11        5.59        6.95      1.42 o
   0   6  11       20.22       22.93      1.84 o
   1   6  11        8.34        5.60      1.16 o
   2   6  11       15.09       16.41      1.41 o
   3   6  11       13.61       11.96      1.81 o
   4   6  11        1.95        2.49      1.27 o
   5   6  11        0.35       -0.45      1.04 o
   6   6  11       11.88       14.81      2.31 o
   7   6  11        4.20        6.05      1.91 o
   8   6  11       26.95       26.28      2.26 o
   9   6  11       11.79       17.45      2.63 o
  -4   7  11       10.72       14.20      2.40 o
  -3   7  11        0.29        0.57      2.04 o
  -2   7  11        0.07       -1.71      1.88 o
  -1   7  11        1.41        1.46      1.54 o
   0   7  11        0.94        0.21      1.26 o
   1   7  11        0.16        1.50      1.21 o
   2   7  11        1.50        1.97      1.16 o
   3   7  11        0.19       -0.24      1.37 o
   4   7  11        6.22        3.93      1.37 o
   5   7  11        8.20        8.15      1.46 o
   6   7  11        8.53        8.97      2.22 o
   7   7  11       10.48       10.36      3.27 o
   8   7  11        3.76        0.62      2.87 o
  -3   8  11        0.03       -1.25      2.21 o
  -2   8  11        0.44       -2.05      2.05 o
  -1   8  11        1.15       -0.36      1.60 o
   0   8  11        2.84        3.10      1.62 o
   1   8  11        2.21        1.23      1.40 o
   2   8  11        0.10        3.02      2.69 o
   3   8  11        9.29        8.56      2.23 o
   4   8  11       18.37       10.04      2.17 o
   5   8  11        0.22       -1.99      2.73 o
   6   8  11        3.24       -2.98      3.02 o
   7   8  11        3.67        5.49      3.34 o
  -1   9  11        2.30        2.04      2.61 o
   0   9  11       30.19       36.48      2.94 o
   1   9  11        2.35       -2.25      3.20 o
   2   9  11        7.20       11.01      3.52 o
   3   9  11        0.25        0.18      2.54 o
   4   9  11        0.34       -0.93      3.51 o
   5   9  11        0.08        1.07      3.29 o
   0  -8  12        2.63        2.65      3.31 o
   1  -8  12        1.13        0.74      1.52 o
   2  -8  12        4.91        6.39      2.83 o
   3  -8  12        7.85       11.32      2.92 o
   4  -8  12        4.17        0.64      2.34 o
  -2  -7  12        7.80        4.99      2.11 o
  -1  -7  12        2.24        2.25      3.05 o
   0  -7  12       14.67       18.24      4.29 o
   1  -7  12        0.08       -0.20      1.47 o
   2  -7  12        4.12        5.32      1.67 o
   3  -7  12       18.51       25.18      3.22 o
   4  -7  12        6.71        5.03      2.04 o
   5  -7  12        2.84        3.47      1.89 o
   6  -7  12        0.66       -2.07      2.07 o
  -4  -6  12        0.10        0.78      1.49 o
  -3  -6  12        3.11        4.46      1.66 o
  -2  -6  12        0.76        2.41      1.59 o
  -1  -6  12        9.08        7.34      2.24 o
   0  -6  12       24.63       27.07      2.32 o
   1  -6  12        4.85        3.09      1.30 o
   2  -6  12        1.83        3.32      1.40 o
   3  -6  12       26.93       32.70      2.05 o
   4  -6  12        6.41        5.36      1.53 o
   5  -6  12        2.71        3.46      1.67 o
   6  -6  12        0.46       -1.43      4.11 o
   7  -6  12        0.22       -2.36      2.43 o
  -4  -5  12       15.09       13.16      1.96 o
  -3  -5  12       13.62       15.15      1.97 o
  -2  -5  12       17.49       16.85      2.01 o
  -1  -5  12        0.71        1.97      0.92 o
   0  -5  12        0.68        0.86      1.01 o
   1  -5  12       58.77       53.35      4.21 o
   2  -5  12        3.09        0.18      1.14 o
   3  -5  12       30.72       32.96      2.17 o
   4  -5  12       14.98       18.81      1.64 o
   5  -5  12        0.23       -0.05      1.16 o
   6  -5  12        0.08        2.63      1.57 o
   7  -5  12        0.36       -0.25      2.14 o
   8  -5  12        0.88        0.23      2.18 o
  -5  -4  12        0.19       -1.19      1.30 o
  -4  -4  12       31.02       29.11      2.99 o
  -3  -4  12       25.07       25.70      1.96 o
  -2  -4  12       41.07       34.18      1.79 o
  -1  -4  12       14.21       12.89      1.23 o
   0  -4  12       17.00       12.98      1.23 o
   1  -4  12       13.79       14.41      1.43 o
   2  -4  12        1.46       -0.18      0.90 o
   3  -4  12        9.18       11.38      1.51 o
   4  -4  12        2.30        3.55      1.30 o
   5  -4  12        1.95        2.95      1.06 o
   6  -4  12        0.08        0.48      1.04 o
   7  -4  12        6.94        7.66      1.65 o
   8  -4  12       13.26       13.62      1.89 o
   9  -4  12        7.91        7.29      1.64 o
  -6  -3  12        1.91        4.69      2.76 o
  -5  -3  12        0.14        1.77      1.35 o
  -4  -3  12        0.29       -0.08      1.35 o
  -3  -3  12        8.25       11.72      1.95 o
  -2  -3  12       27.05       22.98      1.40 o
  -1  -3  12        0.68        0.86      0.83 o
   0  -3  12        2.10        0.22      0.82 o
   1  -3  12       41.49       37.66      1.84 o
   2  -3  12        3.06        0.91      1.02 o
   3  -3  12       15.24       16.23      1.43 o
   4  -3  12       55.08       47.61      2.01 o
   5  -3  12        1.11        2.01      0.90 o
   6  -3  12        2.14        4.14      1.44 o
   7  -3  12       36.71       38.52      2.11 o
   8  -3  12       11.95       12.84      1.72 o
   9  -3  12        5.80        6.50      1.48 o
  -6  -2  12        2.33        1.43      1.67 o
  -5  -2  12        0.83        1.78      1.29 o
  -4  -2  12        6.86        6.38      1.89 o
  -3  -2  12        1.55        0.88      0.88 o
  -2  -2  12       43.04       43.87      1.74 o
  -1  -2  12       36.12       28.90      1.48 o
   0  -2  12        2.40        1.03      0.80 o
   1  -2  12        5.22        3.94      0.88 o
   2  -2  12       23.40       20.03      1.30 o
   3  -2  12       45.99       43.21      1.70 o
   4  -2  12       11.25       18.09      1.44 o
   5  -2  12        3.52        2.74      1.19 o
   6  -2  12       14.89       13.31      1.23 o
   7  -2  12        6.85        5.23      1.19 o
   8  -2  12        2.28        4.86      1.18 o
   9  -2  12       15.34       17.02      1.56 o
  10  -2  12        4.09        5.99      2.25 o
  -6  -1  12        7.34        8.45      1.57 o
  -5  -1  12        0.46       -0.23      1.19 o
  -4  -1  12        2.73        3.78      1.19 o
  -3  -1  12        0.52        1.54      0.90 o
  -2  -1  12        0.01       -0.53      0.75 o
  -1  -1  12        0.70        0.63      0.77 o
   0  -1  12       89.24       89.35      2.35 o
   1  -1  12       30.66       33.69      1.33 o
   2  -1  12       99.06      101.00      2.34 o
   3  -1  12      197.11      197.66      3.39 o
   4  -1  12       81.27       85.10      2.26 o
   5  -1  12      239.23      256.85      4.24 o
   6  -1  12        0.03        0.46      0.72 o
   7  -1  12        8.95        8.27      1.21 o
   8  -1  12       16.40       14.65      1.59 o
   9  -1  12       23.09       20.40      2.60 o
  10  -1  12        0.36       -2.31      2.31 o
  -6   0  12        3.31        4.80      1.51 o
  -5   0  12        0.16       -0.88      1.09 o
  -4   0  12        2.39        2.63      1.20 o
  -3   0  12        0.04        0.78      0.84 o
  -2   0  12       74.29       86.50      2.41 o
  -1   0  12       38.31       36.42      1.59 o
   0   0  12      146.85      163.50      3.02 o
   1   0  12      157.09      145.13      2.61 o
   2   0  12       13.26       13.65      0.92 o
   3   0  12       95.07       92.85      2.10 o
   4   0  12        0.07       -0.61      0.61 o
   5   0  12       60.03       63.63      1.94 o
   6   0  12       87.08       95.10      2.72 o
   7   0  12       23.02       20.19      1.44 o
   8   0  12       33.64       35.31      1.41 o
   9   0  12       19.62       22.92      2.03 o
  10   0  12        1.73       -1.29      1.71 o
  -6   1  12        3.48        2.56      1.39 o
  -5   1  12        0.05       -0.66      1.17 o
  -4   1  12       81.76       80.62      3.04 o
  -3   1  12        3.63        5.82      1.10 o
  -2   1  12      174.44      163.87      3.35 o
  -1   1  12      198.96      189.93      3.60 o
   0   1  12       25.30       25.15      1.30 o
   1   1  12       19.53       17.23      0.97 o
   2   1  12        1.69        1.02      0.61 o
   3   1  12       52.10       55.33      1.52 o
   4   1  12       20.18       21.21      1.03 o
   5   1  12        3.08        1.15      0.78 o
   6   1  12       61.37       59.28      1.78 o
   7   1  12       26.57       28.18      1.55 o
   8   1  12        1.19       -0.79      1.13 o
   9   1  12        0.52       -0.72      1.23 o
  10   1  12        2.35        0.10      1.64 o
  -6   2  12        1.77        1.06      1.43 o
  -5   2  12        0.68        1.15      1.28 o
  -4   2  12        0.62        1.22      1.28 o
  -3   2  12       63.04       69.91      2.27 o
  -2   2  12       50.91       50.54      2.22 o
  -1   2  12       16.01       16.38      1.24 o
   0   2  12      140.89      136.86      3.21 o
   1   2  12      152.13      153.11      2.94 o
   2   2  12      431.64      431.13      6.64 o
   3   2  12       30.06       29.01      1.10 o
   4   2  12       22.13       21.27      1.29 o
   5   2  12        0.64       -0.34      0.66 o
   6   2  12       34.68       31.99      1.54 o
   7   2  12       12.50       12.87      1.09 o
   8   2  12        4.00        4.54      1.27 o
   9   2  12        0.05       -0.34      1.52 o
  10   2  12        1.68        0.51      1.85 o
  -6   3  12        0.38       -0.64      1.68 o
  -5   3  12        0.41        3.19      1.72 o
  -4   3  12       32.50       25.56      2.17 o
  -3   3  12       11.69        8.59      1.33 o
  -2   3  12        2.77        1.22      1.02 o
  -1   3  12        5.41        4.04      1.06 o
   0   3  12        0.56       -0.73      0.73 o
   1   3  12       75.60       75.96      2.08 o
   2   3  12       61.19       60.43      2.01 o
   3   3  12       18.72       17.70      1.46 o
   4   3  12       50.95       56.83      1.64 o
   5   3  12        7.19       10.42      1.04 o
   6   3  12        0.25       -0.14      0.77 o
   7   3  12       13.20       13.25      1.60 o
   8   3  12        6.61        8.09      1.60 o
   9   3  12        0.24        0.94      1.28 o
  10   3  12        1.90        2.11      1.83 o
  -5   4  12        1.87        2.33      2.62 o
  -4   4  12        4.16        4.73      1.80 o
  -3   4  12        1.20        0.56      1.15 o
  -2   4  12       60.09       63.36      2.43 o
  -1   4  12       11.98        9.40      1.26 o
   0   4  12       31.43       30.78      1.74 o
   1   4  12      108.43       96.42      2.60 o
   2   4  12       57.10       57.41      1.99 o
   3   4  12        2.02        1.42      0.81 o
   4   4  12       90.88       97.04      3.53 o
   5   4  12       27.03       29.39      1.49 o
   6   4  12        0.29       -0.56      0.75 o
   7   4  12        7.03        6.24      1.48 o
   8   4  12       28.19       25.33      2.12 o
   9   4  12       10.34        7.79      3.52 o
  -5   5  12        0.05        1.74      2.54 o
  -4   5  12        2.19        3.16      1.43 o
  -3   5  12       29.14       28.23      2.13 o
  -2   5  12       13.06       11.18      1.60 o
  -1   5  12        3.38        3.20      1.39 o
   0   5  12        8.92        8.64      1.37 o
   1   5  12       10.85       15.14      1.54 o
   2   5  12        0.25        0.46      0.90 o
   3   5  12        1.04        1.26      1.20 o
   4   5  12        4.24        3.86      1.09 o
   5   5  12       29.94       31.09      2.08 o
   6   5  12        0.18       -0.68      0.84 o
   7   5  12       20.16       18.96      1.71 o
   8   5  12       22.44       24.72      1.86 o
   9   5  12       15.62       14.62      2.44 o
  -4   6  12        0.89       -0.31      2.30 o
  -3   6  12        2.48        4.52      1.86 o
  -2   6  12        0.12       -1.25      1.25 o
  -1   6  12        1.83        2.88      1.34 o
   0   6  12        3.06        0.89      1.58 o
   1   6  12       54.30       58.74      2.67 o
   2   6  12        0.25        0.41      0.98 o
   3   6  12        7.04        6.70      1.28 o
   4   6  12       12.65       14.88      1.83 o
   5   6  12       21.26       19.49      1.86 o
   6   6  12        0.07       -0.76      0.94 o
   7   6  12       14.44        9.56      3.27 o
   8   6  12       19.78       23.84      3.89 o
  -3   7  12        0.41        0.04      2.34 o
  -2   7  12        0.10       -2.96      2.96 o
  -1   7  12        1.90        1.75      1.68 o
   0   7  12       15.88       18.40      2.21 o
   1   7  12        9.57       12.48      1.88 o
   2   7  12        3.37        4.73      2.87 o
   3   7  12        0.30       -1.66      1.66 o
   4   7  12       28.31       30.82      3.83 o
   5   7  12       16.41       12.60      1.96 o
   6   7  12        1.32        0.73      2.91 o
   7   7  12        0.00        0.84      3.02 o
  -2   8  12        0.73        0.65      3.56 o
  -1   8  12        0.99        0.78      2.17 o
   0   8  12        0.35        0.25      1.65 o
   1   8  12       22.62       22.91      4.76 o
   2   8  12       31.10       41.39      4.80 o
   3   8  12       11.56        8.43      3.02 o
   4   8  12       33.42       33.68      5.49 o
   5   8  12        4.31        5.48      2.94 o
   6   8  12        1.66        5.89      3.45 o
   1   9  12        0.08        1.53      3.02 o
   2   9  12       13.43       14.57      3.85 o
   3   9  12        7.90        5.56      3.05 o
  -1  -7  13        2.31       -0.22      3.02 o
   0  -7  13        6.93        7.63      3.85 o
   1  -7  13        4.66        6.70      2.17 o
   2  -7  13        4.39        4.22      1.67 o
   3  -7  13        5.19        4.76      1.95 o
   4  -7  13        1.49        2.03      2.60 o
   5  -7  13        6.59       10.60      3.04 o
  -2  -6  13       11.39        8.98      3.38 o
  -1  -6  13        1.07        1.27      2.91 o
   0  -6  13        4.53        6.18      1.75 o
   1  -6  13       11.47       16.99      2.26 o
   2  -6  13       17.58       24.03      2.75 o
   3  -6  13        1.91        0.57      1.30 o
   4  -6  13        2.79        4.54      1.64 o
   5  -6  13        5.53        3.44      1.80 o
   6  -6  13        1.46       -0.87      2.40 o
  -3  -5  13        0.01        0.57      2.09 o
  -2  -5  13        3.45        3.06      2.63 o
  -1  -5  13        6.59        3.32      1.48 o
   0  -5  13        0.08        0.10      1.18 o
   1  -5  13       37.16       39.31      2.34 o
   2  -5  13       19.76       23.64      1.99 o
   3  -5  13        0.03       -1.12      1.12 o
   4  -5  13        1.01        1.76      1.20 o
   5  -5  13        0.23       -0.04      1.46 o
   6  -5  13        1.04        1.57      1.70 o
   7  -5  13        7.37        6.87      3.02 o
  -4  -4  13        5.44        9.82      1.89 o
  -3  -4  13        0.17        2.68      1.55 o
  -2  -4  13        0.73        0.85      1.37 o
  -1  -4  13        0.07       -0.36      0.92 o
   0  -4  13        3.11        2.80      1.10 o
   1  -4  13        6.60        5.68      1.26 o
   2  -4  13       12.16       12.26      1.61 o
   3  -4  13        1.66        0.64      1.15 o
   4  -4  13        0.00        1.34      1.19 o
   5  -4  13        0.00       -0.18      1.01 o
   6  -4  13        2.66        0.88      1.87 o
   7  -4  13       25.70       21.95      2.65 o
   8  -4  13        4.23        1.61      1.76 o
  -5  -3  13        2.92        3.38      1.51 o
  -4  -3  13        1.86       -0.05      1.42 o
  -3  -3  13        4.38        2.84      1.49 o
  -2  -3  13        0.41        1.49      0.98 o
  -1  -3  13        0.00       -0.41      0.89 o
   0  -3  13        0.04       -0.44      0.90 o
   1  -3  13        0.00       -0.61      0.96 o
   2  -3  13       30.41       35.77      2.18 o
   3  -3  13        4.41        6.28      1.33 o
   4  -3  13       14.00       17.62      1.86 o
   5  -3  13        8.25        7.79      1.12 o
   6  -3  13       24.80       26.44      2.07 o
   7  -3  13       23.70       22.91      2.60 o
   8  -3  13        3.12        7.12      1.76 o
   9  -3  13        0.16       -0.23      1.38 o
  -5  -2  13        1.36        3.66      1.50 o
  -4  -2  13        0.30       -0.29      1.35 o
  -3  -2  13        2.40        1.68      1.17 o
  -2  -2  13        4.08        1.89      0.93 o
  -1  -2  13        2.62        1.75      0.89 o
   0  -2  13       32.63       32.44      1.79 o
   1  -2  13        5.31        5.87      1.17 o
   2  -2  13        0.22        0.00      1.19 o
   3  -2  13        5.06        4.30      1.13 o
   4  -2  13        0.17       -0.85      0.85 o
   5  -2  13        1.57        2.76      0.95 o
   6  -2  13       40.55       38.14      1.64 o
   7  -2  13        2.58        1.93      1.14 o
   8  -2  13        0.65        1.50      1.34 o
   9  -2  13        0.30       -0.24      1.17 o
  -5  -1  13        3.28        1.77      1.44 o
  -4  -1  13        5.24        5.87      1.50 o
  -3  -1  13        7.97        7.46      1.19 o
  -2  -1  13        0.84        1.67      0.89 o
  -1  -1  13        2.11        3.08      0.94 o
   0  -1  13      186.29      194.96      4.15 o
   1  -1  13       46.12       49.70      2.06 o
   2  -1  13        0.88        1.37      1.00 o
   3  -1  13       44.14       41.25      1.92 o
   4  -1  13       20.50       21.47      1.36 o
   5  -1  13       91.05       93.25      2.47 o
   6  -1  13        0.83        1.35      0.78 o
   7  -1  13        7.21        9.65      1.34 o
   8  -1  13        1.98        2.67      1.76 o
   9  -1  13        0.33        0.85      1.71 o
  -5   0  13        0.25       -1.24      1.24 o
  -4   0  13        0.07       -0.46      1.28 o
  -3   0  13       29.19       32.16      1.77 o
  -2   0  13        1.49       -0.10      0.88 o
  -1   0  13       18.27       24.77      1.84 o
   0   0  13        7.72        4.93      1.12 o
   1   0  13      307.65      298.86      5.38 o
   2   0  13       80.19       91.73      2.13 o
   3   0  13      138.37      147.10      3.62 o
   4   0  13       55.91       56.72      1.89 o
   5   0  13        3.35        2.27      0.99 o
   6   0  13       52.80       52.28      3.26 o
   7   0  13        2.76        4.74      1.13 o
   8   0  13       12.66       14.74      1.68 o
   9   0  13        2.89        0.31      1.75 o
  -5   1  13        2.01        4.73      1.97 o
  -4   1  13        1.22       -1.45      2.20 o
  -3   1  13       36.57       34.65      1.92 o
  -2   1  13       75.31       85.43      2.76 o
  -1   1  13       28.75       34.59      1.82 o
   0   1  13       20.31       29.47      1.70 o
   1   1  13       48.57       44.02      2.50 o
   2   1  13      136.84      131.16      3.26 o
   3   1  13      116.01      117.13      2.59 o
   4   1  13       75.47       77.01      2.13 o
   5   1  13        0.36       -0.77      0.77 o
   6   1  13        4.21        3.87      1.47 o
   7   1  13        0.28       -0.14      1.12 o
   8   1  13        0.20        0.43      0.78 o
   9   1  13        0.17       -0.18      1.66 o
  -5   2  13        0.11        1.09      2.22 o
  -4   2  13        2.46        3.91      1.89 o
  -3   2  13       45.91       43.12      2.14 o
  -2   2  13       22.91       20.06      1.61 o
  -1   2  13       35.14       40.45      1.97 o
   0   2  13       12.33       11.54      1.28 o
   1   2  13       99.46       93.98      3.08 o
   2   2  13        3.85        4.60      1.10 o
   3   2  13        0.25       -0.83      0.83 o
   4   2  13        0.00       -0.65      0.65 o
   5   2  13        5.92        5.46      1.04 o
   6   2  13        1.01        0.49      0.99 o
   7   2  13        3.77        4.02      1.01 o
   8   2  13        0.02       -0.22      1.28 o
   9   2  13        1.14       -1.74      1.74 o
  -5   3  13        5.45       10.87      3.20 o
  -4   3  13       17.84       20.90      3.89 o
  -3   3  13       41.56       48.67      3.18 o
  -2   3  13        2.28        0.53      1.16 o
  -1   3  13       17.77       16.52      1.70 o
   0   3  13        2.66        2.02      1.13 o
   1   3  13       26.97       25.36      1.85 o
   2   3  13        0.33        0.19      0.88 o
   3   3  13        0.78       -0.77      0.81 o
   4   3  13        1.12        0.14      1.32 o
   5   3  13        0.01       -0.45      0.77 o
   6   3  13        1.97       -0.87      0.87 o
   7   3  13        2.81        2.29      0.90 o
   8   3  13        2.29        2.09      1.32 o
   9   3  13        0.09       -0.38      1.70 o
  -4   4  13        0.02        1.42      2.65 o
  -3   4  13       11.54       10.04      1.87 o
  -2   4  13        3.62        3.10      1.35 o
  -1   4  13        2.64        0.71      1.00 o
   0   4  13        2.35        2.58      0.97 o
   1   4  13        1.13        0.22      0.88 o
   2   4  13       12.76        8.72      1.15 o
   3   4  13        0.02       -0.34      0.71 o
   4   4  13        6.09        3.69      0.96 o
   5   4  13        4.33        3.64      1.08 o
   6   4  13        0.04       -0.45      0.92 o
   7   4  13       22.35       24.68      2.10 o
   8   4  13        3.34        3.85      1.91 o
   9   4  13        0.00       -1.21      1.80 o
  -4   5  13        6.44        9.96      3.45 o
  -3   5  13        9.31        5.85      1.68 o
  -2   5  13        0.03       -1.25      1.25 o
  -1   5  13        6.37        8.04      1.42 o
   0   5  13        0.01       -0.12      1.06 o
   1   5  13        0.61       -0.70      1.05 o
   2   5  13        2.40        3.25      1.22 o
   3   5  13       15.03       14.22      1.55 o
   4   5  13        3.68        2.42      1.38 o
   5   5  13        0.15       -1.09      1.09 o
   6   5  13       32.38       31.05      1.61 o
   7   5  13       31.80       27.59      2.79 o
   8   5  13        0.02       -1.91      1.91 o
  -3   6  13        2.09       -1.52      2.08 o
  -2   6  13        7.87        9.05      2.17 o
  -1   6  13        7.36        6.76      1.62 o
   0   6  13        7.30        9.64      1.70 o
   1   6  13        0.01        0.56      1.26 o
   2   6  13        2.59        4.08      1.28 o
   3   6  13        9.52        7.81      2.25 o
   4   6  13        7.48        8.41      2.09 o
   5   6  13        0.75        0.05      1.58 o
   6   6  13        9.13        6.91      1.67 o
   7   6  13        8.53        8.76      3.52 o
  -2   7  13        0.08       -1.06      2.29 o
  -1   7  13        1.38        1.21      3.38 o
   0   7  13       18.40       21.56      2.40 o
   1   7  13        9.22        8.56      3.52 o
   2   7  13        6.21        5.23      2.91 o
   3   7  13       17.03       15.88      3.42 o
   4   7  13        5.13        6.62      2.11 o
   5   7  13        0.12       -0.14      1.60 o
   6   7  13        0.50       -2.08      2.40 o
   0   8  13       14.16       12.39      2.89 o
   1   8  13        1.15        2.94      3.49 o
   2   8  13        2.50        2.62      3.02 o
   3   8  13        2.38        4.58      2.80 o
   4   8  13        1.51        0.94      2.43 o
  -1  -6  14        2.95        3.85      3.05 o
   0  -6  14        0.26        0.62      3.34 o
   1  -6  14        2.73        3.55      1.97 o
   2  -6  14        4.97        1.79      1.80 o
   3  -6  14       12.11       14.26      2.31 o
   4  -6  14       12.00       12.98      2.34 o
   5  -6  14        0.69       -1.07      2.19 o
  -2  -5  14        1.27        1.09      2.94 o
  -1  -5  14        1.02       -0.80      2.65 o
   0  -5  14        0.10       -1.20      1.20 o
   1  -5  14        0.23       -0.88      1.51 o
   2  -5  14        2.87        0.52      1.69 o
   3  -5  14        0.01       -0.18      1.38 o
   4  -5  14       10.82       16.21      1.99 o
   5  -5  14        3.23        5.64      1.88 o
   6  -5  14        0.07       -0.98      2.62 o
  -3  -4  14        0.56        0.11      1.99 o
  -2  -4  14        0.06        1.05      2.83 o
  -1  -4  14        0.01       -1.72      2.80 o
   0  -4  14       18.09       17.76      2.09 o
   1  -4  14        0.97        1.93      1.27 o
   2  -4  14        0.22        1.12      1.25 o
   3  -4  14       10.68        9.95      1.62 o
   4  -4  14        3.39        3.93      1.39 o
   5  -4  14       12.66       14.30      1.76 o
   6  -4  14        0.01        1.67      2.47 o
   7  -4  14        1.74        1.56      3.05 o
  -4  -3  14        1.04       -1.80      1.80 o
  -3  -3  14        2.19        3.23      1.93 o
  -2  -3  14        3.22        6.04      2.03 o
  -1  -3  14        0.76       -1.19      1.19 o
   0  -3  14        0.24       -1.07      1.07 o
   1  -3  14        5.61        3.16      1.28 o
   2  -3  14       20.49       19.40      1.82 o
   3  -3  14        6.89        5.03      1.42 o
   4  -3  14        8.29        4.58      1.37 o
   5  -3  14       31.32       37.49      2.96 o
   6  -3  14        1.76        2.96      1.42 o
   7  -3  14        4.12        1.01      1.75 o
   8  -3  14        1.47        3.55      1.84 o
  -4  -2  14        7.16        8.92      2.26 o
  -3  -2  14        2.03        2.39      2.40 o
  -2  -2  14        0.14        1.86      1.28 o
  -1  -2  14        4.45        5.78      1.21 o
   0  -2  14        6.57        3.88      1.24 o
   1  -2  14        7.20        3.02      1.24 o
   2  -2  14       13.46       18.21      1.77 o
   3  -2  14       22.14       18.57      1.75 o
   4  -2  14        0.91        3.48      1.28 o
   5  -2  14       34.85       36.70      2.13 o
   6  -2  14        3.80        2.98      1.28 o
   7  -2  14        8.18        8.65      1.68 o
   8  -2  14        6.44        4.76      1.57 o
  -4  -1  14        2.37        4.75      2.01 o
  -3  -1  14        0.15        2.36      1.80 o
  -2  -1  14        2.48        3.05      1.10 o
  -1  -1  14       40.14       38.22      2.00 o
   0  -1  14        8.09        8.72      1.74 o
   1  -1  14       11.22       12.05      1.62 o
   2  -1  14       83.05       84.82      3.08 o
   3  -1  14       13.62       17.61      1.38 o
   4  -1  14       82.59       92.24      2.80 o
   5  -1  14        1.12       -0.90      0.90 o
   6  -1  14        9.89       11.55      1.88 o
   7  -1  14        0.53       -1.19      1.19 o
   8  -1  14       13.74       15.47      1.94 o
   9  -1  14        1.16        2.10      1.48 o
  -4   0  14       15.48       20.71      2.66 o
  -3   0  14        0.87        2.11      1.80 o
  -2   0  14       30.41       32.59      1.92 o
  -1   0  14       86.09       92.50      5.20 o
   0   0  14       37.20       38.16      2.19 o
   1   0  14        8.47       16.94      2.04 o
   2   0  14        0.42        1.39      1.35 o
   3   0  14        0.71       -0.33      0.84 o
   4   0  14       32.34       34.59      1.61 o
   5   0  14        0.43        0.81      0.89 o
   6   0  14        4.52        3.80      1.20 o
   7   0  14        0.02       -1.12      1.12 o
   8   0  14        1.26        1.38      1.19 o
   9   0  14        0.10       -1.68      2.13 o
  -4   1  14        2.06        1.74      2.65 o
  -3   1  14        0.00       -1.44      1.44 o
  -2   1  14        4.90        6.18      1.46 o
  -1   1  14        0.58        1.99      1.59 o
   0   1  14       23.64       24.45      1.89 o
   1   1  14        1.37        0.48      1.09 o
   2   1  14       60.00       55.58      2.50 o
   3   1  14        0.87        0.50      0.93 o
   4   1  14        0.91        0.93      0.84 o
   5   1  14        6.28        7.70      1.10 o
   6   1  14       51.61       53.66      2.34 o
   7   1  14        2.52        3.60      1.06 o
   8   1  14        6.63        6.04      1.79 o
   9   1  14        2.83        0.46      1.85 o
  -4   2  14        1.47        0.69      2.69 o
  -3   2  14        3.23        3.80      1.85 o
  -2   2  14        6.71        8.66      1.58 o
  -1   2  14        0.19       -0.45      1.25 o
   0   2  14        0.55       -0.10      1.02 o
   1   2  14       13.79       13.34      2.24 o
   2   2  14        2.80        3.34      1.15 o
   3   2  14        7.32        3.86      1.66 o
   4   2  14        0.42       -0.78      0.78 o
   5   2  14        1.60       -0.15      0.84 o
   6   2  14       26.06       26.14      1.74 o
   7   2  14       15.28       17.49      1.37 o
   8   2  14        0.32       -0.93      1.64 o
   9   2  14        7.38        6.61      2.13 o
  -4   3  14        1.60        2.98      2.91 o
  -3   3  14       24.40       29.52      2.56 o
  -2   3  14        0.10       -1.34      1.34 o
  -1   3  14        8.69       10.71      1.67 o
   0   3  14        7.51        7.41      1.41 o
   1   3  14        0.40        0.29      1.03 o
   2   3  14        4.15        6.90      1.33 o
   3   3  14        3.67        3.53      1.08 o
   4   3  14       12.62       14.58      1.52 o
   5   3  14        4.08        2.09      1.37 o
   6   3  14        2.29        1.52      1.11 o
   7   3  14        7.03        6.57      1.06 o
   8   3  14        2.61        4.07      2.47 o
   9   3  14        0.05       -1.96      2.29 o
  -3   4  14        0.93       -1.60      1.60 o
  -2   4  14       12.66       10.72      2.15 o
  -1   4  14       19.02       21.06      2.02 o
   0   4  14       10.08       12.10      1.70 o
   1   4  14       27.72       31.54      2.16 o
   2   4  14       22.00       21.54      1.88 o
   3   4  14       46.58       49.22      2.64 o
   4   4  14        0.93        1.51      1.07 o
   5   4  14       13.86       15.87      1.87 o
   6   4  14       12.72        8.81      1.84 o
   7   4  14        2.88        2.62      1.28 o
   8   4  14        5.70        9.95      2.26 o
  -3   5  14       24.28       27.44      2.75 o
  -2   5  14        2.08        0.48      2.20 o
  -1   5  14        2.87        2.02      1.50 o
   0   5  14        1.28        1.50      1.29 o
   1   5  14        4.81        4.84      1.30 o
   2   5  14        1.30       -0.12      1.28 o
   3   5  14       25.55       22.21      2.49 o
   4   5  14        9.86       12.29      6.20 o
   5   5  14        8.73        9.73      2.10 o
   6   5  14       14.49        9.59      1.86 o
   7   5  14        0.86        0.44      3.05 o
  -2   6  14        0.32        1.58      2.69 o
  -1   6  14        8.12        4.75      3.40 o
   0   6  14        2.36        1.71      1.62 o
   1   6  14        0.09        0.51      1.47 o
   2   6  14        2.16        3.52      1.89 o
   3   6  14        0.70        1.53      2.25 o
   4   6  14       14.64       13.75      2.45 o
   5   6  14       13.90       16.64      2.39 o
   6   6  14        4.26        3.37      2.07 o
   0   7  14        8.87        6.68      2.71 o
   1   7  14        4.05        7.08      1.92 o
   2   7  14       16.46       15.92      4.00 o
   3   7  14        0.23        1.27      2.73 o
   4   7  14        8.73       12.36      3.23 o
   5   7  14        6.38        5.46      3.83 o
   2  -6  15        2.99        1.85      3.02 o
  -1  -5  15        0.11        0.69      3.23 o
   0  -5  15        0.01        0.58      2.94 o
   1  -5  15        0.18       -0.80      1.64 o
   2  -5  15        5.46        7.01      2.74 o
   3  -5  15        2.68        2.72      2.32 o
   4  -5  15        0.47       -0.48      1.66 o
   5  -5  15        0.40        1.24      1.98 o
  -2  -4  15        1.43        0.87      2.76 o
  -1  -4  15        0.00       -0.62      2.98 o
   0  -4  15        0.04        0.46      1.53 o
   1  -4  15        4.75        4.99      1.86 o
   2  -4  15        0.74        2.12      1.77 o
   3  -4  15       15.38       15.99      2.35 o
   4  -4  15        2.10        2.58      1.81 o
   5  -4  15        0.22       -0.15      1.74 o
   6  -4  15        5.23        9.52      3.42 o
  -3  -3  15        1.04        1.89      2.91 o
  -2  -3  15        0.18       -1.05      2.58 o
  -1  -3  15        1.54       -0.24      2.40 o
   0  -3  15        0.93        0.08      1.42 o
   1  -3  15        4.04        1.60      1.49 o
   2  -3  15        0.12       -0.66      1.30 o
   3  -3  15        1.15        6.52      1.59 o
   4  -3  15        5.74        9.09      1.85 o
   5  -3  15        3.17        1.65      1.50 o
   6  -3  15        0.23        1.39      1.40 o
   7  -3  15        3.33        4.24      1.93 o
  -3  -2  15       20.22       28.67      4.40 o
  -2  -2  15        4.20        7.27      3.20 o
  -1  -2  15       17.19       20.76      2.24 o
   0  -2  15        1.33        2.03      1.30 o
   1  -2  15        1.33        2.12      1.54 o
   2  -2  15        0.06       -0.85      1.17 o
   3  -2  15        4.18        4.57      1.42 o
   4  -2  15        6.89        8.65      1.58 o
   5  -2  15        0.00       -0.69      1.25 o
   6  -2  15        0.05        1.17      1.40 o
   7  -2  15        1.11        2.09      1.81 o
   8  -2  15       17.95       17.28      2.43 o
  -3  -1  15        3.00        0.91      2.83 o
  -2  -1  15       19.43       18.16      2.56 o
  -1  -1  15        2.19        3.69      1.58 o
   0  -1  15        8.90       15.76      1.81 o
   1  -1  15        0.04        0.61      1.14 o
   2  -1  15        1.66        0.25      1.10 o
   3  -1  15       91.36       95.10      3.39 o
   4  -1  15       28.36       34.29      1.87 o
   5  -1  15       68.59       72.67      3.10 o
   6  -1  15       11.40        9.20      1.72 o
   7  -1  15        0.57       -0.03      1.59 o
   8  -1  15       18.70       22.89      2.10 o
  -3   0  15        4.96        1.42      3.09 o
  -2   0  15        0.17        0.49      1.34 o
  -1   0  15        5.36        3.69      1.61 o
   0   0  15        0.89        2.05      1.24 o
   1   0  15        3.78        1.57      1.20 o
   2   0  15        1.39       -1.02      1.02 o
   3   0  15        8.85        7.80      1.52 o
   4   0  15       17.05       17.29      1.46 o
   5   0  15        4.03        5.30      1.26 o
   6   0  15       21.57       20.65      2.03 o
   7   0  15       12.01       10.07      1.43 o
   8   0  15        1.64        0.30      1.31 o
  -3   1  15        2.83        2.91      3.02 o
  -2   1  15        1.17        1.58      1.44 o
  -1   1  15        2.48        2.35      1.55 o
   0   1  15        2.93        4.07      1.35 o
   1   1  15       21.36       29.42      2.09 o
   2   1  15        6.00        4.95      1.36 o
   3   1  15        1.08       -0.04      1.15 o
   4   1  15       22.70       24.75      1.93 o
   5   1  15       43.79       44.51      2.20 o
   6   1  15       19.64       19.67      1.94 o
   7   1  15        5.74        8.07      1.30 o
   8   1  15        1.28        1.40      1.22 o
  -3   2  15        4.35        6.47      3.31 o
  -2   2  15        0.00        0.05      1.56 o
  -1   2  15        0.02        0.79      1.58 o
   0   2  15       18.48       18.10      3.02 o
   1   2  15        1.70        0.62      1.20 o
   2   2  15        0.13        0.54      1.18 o
   3   2  15        5.39        5.68      1.41 o
   4   2  15        0.29       -1.04      1.06 o
   5   2  15       12.61        9.40      2.24 o
   6   2  15        8.13        9.03      1.55 o
   7   2  15       18.32       18.02      1.81 o
   8   2  15        2.97        0.04      1.89 o
  -3   3  15        0.16       -0.94      2.65 o
  -2   3  15       22.03       25.53      3.26 o
  -1   3  15       48.50       50.20      3.26 o
   0   3  15        2.96        5.35      1.56 o
   1   3  15       16.44       21.61      1.99 o
   2   3  15        8.32        6.59      1.47 o
   3   3  15       22.00       21.47      1.86 o
   4   3  15        5.48        3.63      1.44 o
   5   3  15        2.63       -0.20      1.76 o
   6   3  15        0.00       -1.85      1.85 o
   7   3  15       11.09       12.48      2.05 o
   8   3  15        5.68        3.70      2.13 o
  -2   4  15       47.21       49.01      3.53 o
  -1   4  15        9.59        8.91      2.69 o
   0   4  15        4.26        3.51      1.83 o
   1   4  15        0.04        0.66      1.47 o
   2   4  15       36.13       38.03      2.68 o
   3   4  15       34.44       33.08      2.85 o
   4   4  15        8.10        8.90      2.87 o
   5   4  15        0.15        0.08      1.77 o
   6   4  15        4.14        3.93      3.33 o
   7   4  15        0.53       -1.31      1.31 o
  -2   5  15       18.92       25.37      5.12 o
  -1   5  15        0.52       -0.89      3.80 o
   0   5  15        8.14        6.41      2.52 o
   1   5  15        0.17       -0.65      1.53 o
   2   5  15       10.48       16.12      2.08 o
   3   5  15       15.99       17.66      3.67 o
   4   5  15       12.42        9.48      2.91 o
   5   5  15        0.38        0.65      2.53 o
   6   5  15        0.63       -1.52      1.58 o
   0   6  15        0.41        1.34      2.31 o
   1   6  15        0.61        0.49      1.77 o
   2   6  15        6.18        8.07      3.56 o
   3   6  15        3.40        8.94      3.34 o
   4   6  15        0.29       -0.18      2.29 o
   5   6  15        1.63        1.09      2.33 o
   0  -4  16        0.15       -1.61      1.61 o
   1  -4  16        0.55        0.73      2.10 o
   2  -4  16        5.80        3.89      2.44 o
   3  -4  16        2.89        3.28      3.83 o
   4  -4  16        0.02       -1.05      2.20 o
   5  -4  16        5.07        5.83      2.00 o
  -1  -3  16        2.64        2.80      3.31 o
   0  -3  16        3.34        1.21      1.73 o
   1  -3  16        7.93        5.63      2.03 o
   2  -3  16        7.81       11.35      2.72 o
   3  -3  16        3.39        4.49      1.93 o
   4  -3  16        0.48       -0.73      1.69 o
   5  -3  16       11.13       14.35      2.69 o
   6  -3  16        4.95        4.08      1.67 o
  -2  -2  16        2.53        2.54      3.23 o
  -1  -2  16        0.77        0.73      1.59 o
   0  -2  16        3.07        1.29      1.71 o
   1  -2  16        6.49        6.55      1.90 o
   2  -2  16       12.19       20.28      3.08 o
   3  -2  16       10.75       10.99      3.20 o
   4  -2  16        5.56        5.41      1.43 o
   5  -2  16       19.93       18.20      3.02 o
   6  -2  16       15.28       16.77      2.04 o
   7  -2  16        0.11       -0.36      2.51 o
  -2  -1  16       18.12       24.46      4.54 o
  -1  -1  16        0.02        1.59      1.68 o
   0  -1  16        8.06        9.35      2.06 o
   1  -1  16        0.21        0.80      1.40 o
   2  -1  16       17.90       14.49      2.78 o
   3  -1  16       19.31       19.65      2.29 o
   4  -1  16        5.35        6.17      1.83 o
   5  -1  16       11.99       12.01      2.09 o
   6  -1  16       17.60       19.64      4.12 o
   7  -1  16       11.94       14.43      1.84 o
  -2   0  16       14.45       14.68      4.07 o
  -1   0  16        0.51        1.86      1.68 o
   0   0  16        0.96        0.63      1.57 o
   1   0  16        0.75        0.30      1.35 o
   2   0  16        3.93        3.20      1.47 o
   3   0  16        0.29       -0.96      1.40 o
   4   0  16       29.45       22.84      2.33 o
   5   0  16        0.18        3.60      2.69 o
   6   0  16        0.68       -0.36      1.54 o
   7   0  16       13.35       14.96      1.89 o
  -2   1  16        0.00       -0.45      2.12 o
  -1   1  16        3.94        6.46      1.93 o
   0   1  16       14.18       16.95      2.37 o
   1   1  16        7.72        6.57      1.63 o
   2   1  16        1.38        1.43      1.59 o
   3   1  16       35.30       38.21      2.78 o
   4   1  16        5.61        5.54      1.92 o
   5   1  16       19.65       15.19      3.27 o
   6   1  16       12.70       13.08      3.13 o
   7   1  16        0.02       -1.01      1.14 o
  -2   2  16        9.42        9.25      2.20 o
  -1   2  16        6.95        8.64      2.73 o
   0   2  16       53.66       61.45      3.57 o
   1   2  16       27.37       29.38      3.03 o
   2   2  16        4.08        0.69      1.85 o
   3   2  16        0.80       -1.29      1.35 o
   4   2  16        6.63        4.03      2.80 o
   5   2  16       12.09        7.05      2.91 o
   6   2  16        4.09       -0.19      1.94 o
   7   2  16        3.72        3.84      2.04 o
  -2   3  16        3.92        7.12      3.96 o
  -1   3  16       11.81       11.04      3.92 o
   0   3  16        7.81        8.17      2.66 o
   1   3  16        7.38       10.24      2.64 o
   2   3  16        6.38        6.27      1.70 o
   3   3  16        0.99        2.39      1.45 o
   4   3  16        6.93        4.14      2.83 o
   5   3  16        2.26        1.24      2.43 o
   6   3  16        0.01       -1.72      1.72 o
   7   3  16        2.81        3.80      1.79 o
  -1   4  16        5.34        7.04      2.66 o
   0   4  16        0.69       -2.04      2.30 o
   1   4  16        0.59       -0.52      1.65 o
   2   4  16        3.58        5.25      1.78 o
   3   4  16        2.30       -0.40      2.65 o
   4   4  16        1.42        1.31      2.54 o
   5   4  16        0.00       -1.42      2.18 o
   6   4  16        0.56       -0.84      1.74 o
   0   5  16        0.04       -0.69      2.23 o
   1   5  16        1.31       -0.37      2.13 o
   2   5  16       10.83       11.03      2.08 o
   3   5  16        0.19       -1.34      2.87 o
   4   5  16        5.34        2.76      2.69 o
   5   5  16        0.87        3.42      2.69 o
   2  -3  17        0.09        2.35      2.23 o
   3  -3  17        0.10        3.10      2.38 o
   4  -3  17       10.86        8.83      3.63 o
   0  -2  17       12.04       17.76      3.21 o
   1  -2  17        1.78        1.00      4.22 o
   2  -2  17        0.78        1.98      2.34 o
   3  -2  17        3.17        9.90      4.52 o
   4  -2  17       13.02       10.47      2.24 o
   5  -2  17        0.05        1.02      2.98 o
   0  -1  17        1.67        0.36      2.20 o
   1  -1  17        7.02        6.74      2.59 o
   2  -1  17        0.19        2.93      2.39 o
   3  -1  17        4.02        4.81      1.92 o
   4  -1  17        1.27        0.25      1.61 o
   5  -1  17        0.51       -1.38      2.51 o
   6  -1  17        0.24        0.25      2.51 o
  -1   0  17        0.01       -1.42      2.83 o
   0   0  17        0.07       -2.63      2.63 o
   1   0  17        0.11        4.58      2.27 o
   2   0  17        2.25        3.93      2.33 o
   3   0  17        1.81       -1.53      1.53 o
   4   0  17        0.69       -0.10      1.61 o
   5   0  17        0.55       -0.76      2.47 o
   6   0  17        1.03        7.30      2.98 o
  -1   1  17        0.55       -1.16      3.13 o
   0   1  17        6.09        6.84      2.49 o
   1   1  17        1.09       -1.59      4.65 o
   2   1  17        1.95        1.83      1.85 o
   3   1  17        2.08       -0.36      1.49 o
   4   1  17        2.57        2.22      2.83 o
   5   1  17        1.34       -0.51      2.14 o
   6   1  17        7.66        8.03      3.05 o
   0   2  17        1.94        2.25      4.36 o
   1   2  17        2.55       -1.43      4.03 o
   2   2  17        0.04        0.15      3.21 o
   3   2  17        0.14        0.17      1.78 o
   4   2  17        0.17        2.47      2.58 o
   5   2  17        0.48       -0.80      2.22 o
   6   2  17        0.31        0.76      2.33 o
   0   3  17        6.66        4.76      3.67 o
   1   3  17        0.41        1.72      2.35 o
   2   3  17        0.05        1.27      1.80 o
   3   3  17        0.55       -0.29      2.22 o
   4   3  17        6.02        4.80      3.02 o
   5   3  17        0.12        1.05      2.43 o
   2   4  17        0.05        0.86      1.86 o
   3   4  17        1.36       -0.25      2.69 o
   4   4  17        2.31        2.58      2.73 o
 
